# Supplementary material for: In silico feasibility of novel biodegradation pathways for 1,2,4-trichlorobenzene
Source: BMC Syst Biol. 2010 Feb 2;4:7. doi: 10.1186/1752-0509-4-7 (PMC2830930; doi:10.1186/1752-0509-4-7)
Supplement: Additional file 3 — Novel biodegradation pathways for 1,2,4-TCB. Excel spreadsheet containing pathways corresponding to overall reaction [3]. These pathways are shorter than or equal to the length of the known pathway, only include known intermediates, and produce thermodynamically feasible flux profiles. [file 1752-0509-4-7-S3.XLS]

## Sheet: Pathways
Pathway #	Pathway reactions	Reaction operator	mM delta G, kcal/mol (pH 7.2)	Uncertainty in delta G, kcal/mol (one standard error)	min delta G, kcal/mol (pH 7.2)	max delta G, kcal/mol (pH 7.2)
1	H+ + 1,2,4-Trichlorobenzene + (2) electron <==> Chloride + 1,2-Dichlorobenzene	1.97.1.a	-16.49	1.13852	-52.3314	-34.2924
	Water + 1,2-Dichlorobenzene <==> H+ + Chloride + 2-Chlorophenol	3.8.1.a	-24.3615	0.755444	-31.6036	-18.0743
	Water + 2-Chlorophenol <==> H+ + Chloride + Catechol	3.8.1.a	-22.4415	0.666303	-29.6836	-16.1543
2	Water + 1,2,4-Trichlorobenzene <==> H+ + Chloride + 2,4-Dichlorophenol	3.8.1.a	-24.3615	0.755444	-31.6036	-18.0743
	H+ + 2,4-Dichlorophenol + (2) electron <==> Chloride + 2-Chlorophenol	1.97.1.a	-16.49	1.13852	-52.3314	-34.2924
	Water + 2-Chlorophenol <==> H+ + Chloride + Catechol	3.8.1.a	-22.4415	0.666303	-29.6836	-16.1543
3	Water + 1,2,4-Trichlorobenzene <==> H+ + Chloride + 2,4-Dichlorophenol	3.8.1.a	-24.3615	0.755444	-31.6036	-18.0743
	Water + 2,4-Dichlorophenol <==> H+ + Chloride + 4-ChloroCatechol	3.8.1.a	-22.4415	0.666303	-29.6836	-16.1543
	H+ + 4-ChloroCatechol + (2) electron <==> Chloride + Catechol	1.97.1.a	-16.49	1.13852	-52.3314	-34.2924
4	Water + 1,2,4-Trichlorobenzene <==> H+ + Chloride + 2,5-Dichlorophenol	3.8.1.a	-24.3615	0.755444	-31.6036	-18.0743
	H+ + 2,5-Dichlorophenol + (2) electron <==> Chloride + 2-Chlorophenol	1.97.1.a	-16.49	1.13852	-52.3314	-34.2924
	Water + 2-Chlorophenol <==> H+ + Chloride + Catechol	3.8.1.a	-22.4415	0.666303	-29.6836	-16.1543
5	Water + 1,2,4-Trichlorobenzene <==> H+ + Chloride + 2,5-Dichlorophenol	3.8.1.a	-24.3615	0.755444	-31.6036	-18.0743
	Water + 2,5-Dichlorophenol <==> H+ + Chloride + 4-ChloroCatechol	3.8.1.a	-22.4415	0.666303	-29.6836	-16.1543
	H+ + 4-ChloroCatechol + (2) electron <==> Chloride + Catechol	1.97.1.a	-16.49	1.13852	-52.3314	-34.2924
6	H+ + 1,2,4-Trichlorobenzene + (2) electron <==> Chloride + 1,2-Dichlorobenzene	1.97.1.a	-16.49	1.13852	-52.3314	-34.2924
	NADH + H+ + 1,2-Dichlorobenzene <==> NAD+ + 5,6-Dichloro-1,3-cyclohexadiene	1.3.-1.a	3.7	2.52655	-5.31951	12.7195
	Water + 5,6-Dichloro-1,3-cyclohexadiene <==> H+ + Chloride + 176	3.8.1.a	-21.5415	0.867532	-28.7836	-15.2543
	NAD+ + 176 <==> NADH + H+ + 2-Chlorophenol	1.3.1.a	-6.52	2.18385	-15.5395	2.49951
	Water + 2-Chlorophenol <==> H+ + Chloride + Catechol	3.8.1.a	-22.4415	0.666303	-29.6836	-16.1543
7	H+ + 1,2,4-Trichlorobenzene + (2) electron <==> Chloride + 1,2-Dichlorobenzene	1.97.1.a	-16.49	1.13852	-52.3314	-34.2924
	NADH + H+ + 1,2-Dichlorobenzene <==> NAD+ + 5,6-Dichloro-1,3-cyclohexadiene	1.3.-1.a	3.7	2.52655	-5.31951	12.7195
	Water + 5,6-Dichloro-1,3-cyclohexadiene <==> H+ + Chloride + 176	3.8.1.a	-21.5415	0.867532	-28.7836	-15.2543
	Water + 176 <==> H+ + Chloride + Arene diol	3.8.1.a	-19.6215	0.791123	-26.8636	-13.3343
	NAD+ + Arene diol <==> NADH + H+ + Catechol	1.3.1.a	-9.34	2.05697	-18.3595	-0.320488
8	H+ + 1,2,4-Trichlorobenzene + (2) electron <==> Chloride + 1,2-Dichlorobenzene	1.97.1.a	-16.49	1.13852	-52.3314	-34.2924
	NADH + H+ + 1,2-Dichlorobenzene <==> NAD+ + 50	1.3.-1.a	12.5	1.78748	3.48049	21.5195
	Water + 50 <==> H+ + Chloride + 177	3.8.1.a	-24.3615	0.755444	-31.6036	-18.0743
	NAD+ + 177 <==> NADH + H+ + 2-Chlorophenol	1.3.1.a	-12.5	1.78748	-21.5195	-3.48049
	Water + 2-Chlorophenol <==> H+ + Chloride + Catechol	3.8.1.a	-22.4415	0.666303	-29.6836	-16.1543
9	H+ + 1,2,4-Trichlorobenzene + (2) electron <==> Chloride + 1,2-Dichlorobenzene	1.97.1.a	-16.49	1.13852	-52.3314	-34.2924
	NADH + H+ + 1,2-Dichlorobenzene <==> NAD+ + 50	1.3.-1.a	12.5	1.78748	3.48049	21.5195
	Water + 50 <==> H+ + Chloride + 177	3.8.1.a	-24.3615	0.755444	-31.6036	-18.0743
	Water + 177 <==> H+ + Chloride + 377	3.8.1.a	-22.4415	0.666303	-29.6836	-16.1543
	NAD+ + 377 <==> NADH + H+ + Catechol	1.3.1.a	-12.5	1.78748	-21.5195	-3.48049
10	H+ + 1,2,4-Trichlorobenzene + (2) electron <==> Chloride + 1,2-Dichlorobenzene	1.97.1.a	-16.49	1.13852	-52.3314	-34.2924
	NADH + H+ + 1,2-Dichlorobenzene <==> NAD+ + 50	1.3.-1.a	12.5	1.78748	3.48049	21.5195
	Water + 50 <==> H+ + Chloride + 178	3.8.1.a	-24.3615	0.755444	-31.6036	-18.0743
	NAD+ + 178 <==> NADH + H+ + 2-Chlorophenol	1.3.1.a	-12.5	1.78748	-21.5195	-3.48049
	Water + 2-Chlorophenol <==> H+ + Chloride + Catechol	3.8.1.a	-22.4415	0.666303	-29.6836	-16.1543
11	H+ + 1,2,4-Trichlorobenzene + (2) electron <==> Chloride + 1,2-Dichlorobenzene	1.97.1.a	-16.49	1.13852	-52.3314	-34.2924
	NADH + H+ + 1,2-Dichlorobenzene <==> NAD+ + 50	1.3.-1.a	12.5	1.78748	3.48049	21.5195
	Water + 50 <==> H+ + Chloride + 178	3.8.1.a	-24.3615	0.755444	-31.6036	-18.0743
	Water + 178 <==> H+ + Chloride + 377	3.8.1.a	-22.4415	0.666303	-29.6836	-16.1543
	NAD+ + 377 <==> NADH + H+ + Catechol	1.3.1.a	-12.5	1.78748	-21.5195	-3.48049
12	H+ + 1,2,4-Trichlorobenzene + (2) electron <==> Chloride + 1,2-Dichlorobenzene	1.97.1.a	-16.49	1.13852	-52.3314	-34.2924
	Water + 1,2-Dichlorobenzene <==> H+ + Chloride + 2-Chlorophenol	3.8.1.a	-24.3615	0.755444	-31.6036	-18.0743
	NADH + H+ + 2-Chlorophenol <==> NAD+ + 176	1.3.-1.a	6.52	2.18385	-2.49951	15.5395
	Water + 176 <==> H+ + Chloride + Arene diol	3.8.1.a	-19.6215	0.791123	-26.8636	-13.3343
	NAD+ + Arene diol <==> NADH + H+ + Catechol	1.3.1.a	-9.34	2.05697	-18.3595	-0.320488
13	H+ + 1,2,4-Trichlorobenzene + (2) electron <==> Chloride + 1,2-Dichlorobenzene	1.97.1.a	-16.49	1.13852	-52.3314	-34.2924
	Water + 1,2-Dichlorobenzene <==> H+ + Chloride + 2-Chlorophenol	3.8.1.a	-24.3615	0.755444	-31.6036	-18.0743
	NADH + H+ + 2-Chlorophenol <==> NAD+ + 177	1.3.-1.a	12.5	1.78748	3.48049	21.5195
	Water + 177 <==> H+ + Chloride + 377	3.8.1.a	-22.4415	0.666303	-29.6836	-16.1543
	NAD+ + 377 <==> NADH + H+ + Catechol	1.3.1.a	-12.5	1.78748	-21.5195	-3.48049
14	H+ + 1,2,4-Trichlorobenzene + (2) electron <==> Chloride + 1,2-Dichlorobenzene	1.97.1.a	-16.49	1.13852	-52.3314	-34.2924
	Water + 1,2-Dichlorobenzene <==> H+ + Chloride + 2-Chlorophenol	3.8.1.a	-24.3615	0.755444	-31.6036	-18.0743
	NADH + H+ + 2-Chlorophenol <==> NAD+ + 178	1.3.-1.a	12.5	1.78748	3.48049	21.5195
	Water + 178 <==> H+ + Chloride + 377	3.8.1.a	-22.4415	0.666303	-29.6836	-16.1543
	NAD+ + 377 <==> NADH + H+ + Catechol	1.3.1.a	-12.5	1.78748	-21.5195	-3.48049
15	Water + 1,2,4-Trichlorobenzene <==> H+ + Chloride + 2,4-Dichlorophenol	3.8.1.a	-24.3615	0.755444	-31.6036	-18.0743
	NADH + H+ + 2,4-Dichlorophenol <==> NAD+ + 59	1.3.-1.a	7.74	2.11573	-1.27951	16.7595
	H+ + 59 + (2) electron <==> Chloride + 176	1.97.1.a	-17.71	1.18109	-53.5514	-35.5124
	NAD+ + 176 <==> NADH + H+ + 2-Chlorophenol	1.3.1.a	-6.52	2.18385	-15.5395	2.49951
	Water + 2-Chlorophenol <==> H+ + Chloride + Catechol	3.8.1.a	-22.4415	0.666303	-29.6836	-16.1543
16	Water + 1,2,4-Trichlorobenzene <==> H+ + Chloride + 2,4-Dichlorophenol	3.8.1.a	-24.3615	0.755444	-31.6036	-18.0743
	NADH + H+ + 2,4-Dichlorophenol <==> NAD+ + 59	1.3.-1.a	7.74	2.11573	-1.27951	16.7595
	H+ + 59 + (2) electron <==> Chloride + 176	1.97.1.a	-17.71	1.18109	-53.5514	-35.5124
	Water + 176 <==> H+ + Chloride + Arene diol	3.8.1.a	-19.6215	0.791123	-26.8636	-13.3343
	NAD+ + Arene diol <==> NADH + H+ + Catechol	1.3.1.a	-9.34	2.05697	-18.3595	-0.320488
17	Water + 1,2,4-Trichlorobenzene <==> H+ + Chloride + 2,4-Dichlorophenol	3.8.1.a	-24.3615	0.755444	-31.6036	-18.0743
	NADH + H+ + 2,4-Dichlorophenol <==> NAD+ + 59	1.3.-1.a	7.74	2.11573	-1.27951	16.7595
	Water + 59 <==> H+ + Chloride + 75	3.8.1.a	-19.6215	0.791123	-26.8636	-13.3343
	NAD+ + 75 <==> NADH + H+ + 4-ChloroCatechol	1.3.1.a	-10.56	1.98449	-19.5795	-1.54049
	H+ + 4-ChloroCatechol + (2) electron <==> Chloride + Catechol	1.97.1.a	-16.49	1.13852	-52.3314	-34.2924
18	Water + 1,2,4-Trichlorobenzene <==> H+ + Chloride + 2,4-Dichlorophenol	3.8.1.a	-24.3615	0.755444	-31.6036	-18.0743
	NADH + H+ + 2,4-Dichlorophenol <==> NAD+ + 59	1.3.-1.a	7.74	2.11573	-1.27951	16.7595
	Water + 59 <==> H+ + Chloride + 75	3.8.1.a	-19.6215	0.791123	-26.8636	-13.3343
	H+ + 75 + (2) electron <==> Chloride + Arene diol	1.97.1.a	-17.71	1.18109	-53.5514	-35.5124
	NAD+ + Arene diol <==> NADH + H+ + Catechol	1.3.1.a	-9.34	2.05697	-18.3595	-0.320488
19	Water + 1,2,4-Trichlorobenzene <==> H+ + Chloride + 2,4-Dichlorophenol	3.8.1.a	-24.3615	0.755444	-31.6036	-18.0743
	H+ + 2,4-Dichlorophenol + (2) electron <==> Chloride + 2-Chlorophenol	1.97.1.a	-16.49	1.13852	-52.3314	-34.2924
	NADH + H+ + 2-Chlorophenol <==> NAD+ + 176	1.3.-1.a	6.52	2.18385	-2.49951	15.5395
	Water + 176 <==> H+ + Chloride + Arene diol	3.8.1.a	-19.6215	0.791123	-26.8636	-13.3343
	NAD+ + Arene diol <==> NADH + H+ + Catechol	1.3.1.a	-9.34	2.05697	-18.3595	-0.320488
20	Water + 1,2,4-Trichlorobenzene <==> H+ + Chloride + 2,4-Dichlorophenol	3.8.1.a	-24.3615	0.755444	-31.6036	-18.0743
	H+ + 2,4-Dichlorophenol + (2) electron <==> Chloride + 2-Chlorophenol	1.97.1.a	-16.49	1.13852	-52.3314	-34.2924
	NADH + H+ + 2-Chlorophenol <==> NAD+ + 177	1.3.-1.a	12.5	1.78748	3.48049	21.5195
	Water + 177 <==> H+ + Chloride + 377	3.8.1.a	-22.4415	0.666303	-29.6836	-16.1543
	NAD+ + 377 <==> NADH + H+ + Catechol	1.3.1.a	-12.5	1.78748	-21.5195	-3.48049
21	Water + 1,2,4-Trichlorobenzene <==> H+ + Chloride + 2,4-Dichlorophenol	3.8.1.a	-24.3615	0.755444	-31.6036	-18.0743
	H+ + 2,4-Dichlorophenol + (2) electron <==> Chloride + 2-Chlorophenol	1.97.1.a	-16.49	1.13852	-52.3314	-34.2924
	NADH + H+ + 2-Chlorophenol <==> NAD+ + 178	1.3.-1.a	12.5	1.78748	3.48049	21.5195
	Water + 178 <==> H+ + Chloride + 377	3.8.1.a	-22.4415	0.666303	-29.6836	-16.1543
	NAD+ + 377 <==> NADH + H+ + Catechol	1.3.1.a	-12.5	1.78748	-21.5195	-3.48049
22	Water + 1,2,4-Trichlorobenzene <==> H+ + Chloride + 2,4-Dichlorophenol	3.8.1.a	-24.3615	0.755444	-31.6036	-18.0743
	Water + 2,4-Dichlorophenol <==> H+ + Chloride + 4-ChloroCatechol	3.8.1.a	-22.4415	0.666303	-29.6836	-16.1543
	NADH + H+ + 4-ChloroCatechol <==> NAD+ + 75	1.3.-1.a	10.56	1.98449	1.54049	19.5795
	H+ + 75 + (2) electron <==> Chloride + Arene diol	1.97.1.a	-17.71	1.18109	-53.5514	-35.5124
	NAD+ + Arene diol <==> NADH + H+ + Catechol	1.3.1.a	-9.34	2.05697	-18.3595	-0.320488
23	Water + 1,2,4-Trichlorobenzene <==> H+ + Chloride + 2,5-Dichlorophenol	3.8.1.a	-24.3615	0.755444	-31.6036	-18.0743
	NADH + H+ + 2,5-Dichlorophenol <==> NAD+ + 62	1.3.-1.a	7.74	2.11573	-1.27951	16.7595
	H+ + 62 + (2) electron <==> Chloride + 176	1.97.1.a	-17.71	1.18109	-53.5514	-35.5124
	NAD+ + 176 <==> NADH + H+ + 2-Chlorophenol	1.3.1.a	-6.52	2.18385	-15.5395	2.49951
	Water + 2-Chlorophenol <==> H+ + Chloride + Catechol	3.8.1.a	-22.4415	0.666303	-29.6836	-16.1543
24	Water + 1,2,4-Trichlorobenzene <==> H+ + Chloride + 2,5-Dichlorophenol	3.8.1.a	-24.3615	0.755444	-31.6036	-18.0743
	NADH + H+ + 2,5-Dichlorophenol <==> NAD+ + 62	1.3.-1.a	7.74	2.11573	-1.27951	16.7595
	H+ + 62 + (2) electron <==> Chloride + 176	1.97.1.a	-17.71	1.18109	-53.5514	-35.5124
	Water + 176 <==> H+ + Chloride + Arene diol	3.8.1.a	-19.6215	0.791123	-26.8636	-13.3343
	NAD+ + Arene diol <==> NADH + H+ + Catechol	1.3.1.a	-9.34	2.05697	-18.3595	-0.320488
25	Water + 1,2,4-Trichlorobenzene <==> H+ + Chloride + 2,5-Dichlorophenol	3.8.1.a	-24.3615	0.755444	-31.6036	-18.0743
	NADH + H+ + 2,5-Dichlorophenol <==> NAD+ + 62	1.3.-1.a	7.74	2.11573	-1.27951	16.7595
	Water + 62 <==> H+ + Chloride + 75	3.8.1.a	-19.6215	0.791123	-26.8636	-13.3343
	NAD+ + 75 <==> NADH + H+ + 4-ChloroCatechol	1.3.1.a	-10.56	1.98449	-19.5795	-1.54049
	H+ + 4-ChloroCatechol + (2) electron <==> Chloride + Catechol	1.97.1.a	-16.49	1.13852	-52.3314	-34.2924
26	Water + 1,2,4-Trichlorobenzene <==> H+ + Chloride + 2,5-Dichlorophenol	3.8.1.a	-24.3615	0.755444	-31.6036	-18.0743
	NADH + H+ + 2,5-Dichlorophenol <==> NAD+ + 62	1.3.-1.a	7.74	2.11573	-1.27951	16.7595
	Water + 62 <==> H+ + Chloride + 75	3.8.1.a	-19.6215	0.791123	-26.8636	-13.3343
	H+ + 75 + (2) electron <==> Chloride + Arene diol	1.97.1.a	-17.71	1.18109	-53.5514	-35.5124
	NAD+ + Arene diol <==> NADH + H+ + Catechol	1.3.1.a	-9.34	2.05697	-18.3595	-0.320488
27	Water + 1,2,4-Trichlorobenzene <==> H+ + Chloride + 2,5-Dichlorophenol	3.8.1.a	-24.3615	0.755444	-31.6036	-18.0743
	H+ + 2,5-Dichlorophenol + (2) electron <==> Chloride + 2-Chlorophenol	1.97.1.a	-16.49	1.13852	-52.3314	-34.2924
	NADH + H+ + 2-Chlorophenol <==> NAD+ + 176	1.3.-1.a	6.52	2.18385	-2.49951	15.5395
	Water + 176 <==> H+ + Chloride + Arene diol	3.8.1.a	-19.6215	0.791123	-26.8636	-13.3343
	NAD+ + Arene diol <==> NADH + H+ + Catechol	1.3.1.a	-9.34	2.05697	-18.3595	-0.320488
28	Water + 1,2,4-Trichlorobenzene <==> H+ + Chloride + 2,5-Dichlorophenol	3.8.1.a	-24.3615	0.755444	-31.6036	-18.0743
	H+ + 2,5-Dichlorophenol + (2) electron <==> Chloride + 2-Chlorophenol	1.97.1.a	-16.49	1.13852	-52.3314	-34.2924
	NADH + H+ + 2-Chlorophenol <==> NAD+ + 177	1.3.-1.a	12.5	1.78748	3.48049	21.5195
	Water + 177 <==> H+ + Chloride + 377	3.8.1.a	-22.4415	0.666303	-29.6836	-16.1543
	NAD+ + 377 <==> NADH + H+ + Catechol	1.3.1.a	-12.5	1.78748	-21.5195	-3.48049
29	Water + 1,2,4-Trichlorobenzene <==> H+ + Chloride + 2,5-Dichlorophenol	3.8.1.a	-24.3615	0.755444	-31.6036	-18.0743
	H+ + 2,5-Dichlorophenol + (2) electron <==> Chloride + 2-Chlorophenol	1.97.1.a	-16.49	1.13852	-52.3314	-34.2924
	NADH + H+ + 2-Chlorophenol <==> NAD+ + 178	1.3.-1.a	12.5	1.78748	3.48049	21.5195
	Water + 178 <==> H+ + Chloride + 377	3.8.1.a	-22.4415	0.666303	-29.6836	-16.1543
	NAD+ + 377 <==> NADH + H+ + Catechol	1.3.1.a	-12.5	1.78748	-21.5195	-3.48049
30	Water + 1,2,4-Trichlorobenzene <==> H+ + Chloride + 2,5-Dichlorophenol	3.8.1.a	-24.3615	0.755444	-31.6036	-18.0743
	Water + 2,5-Dichlorophenol <==> H+ + Chloride + 4-ChloroCatechol	3.8.1.a	-22.4415	0.666303	-29.6836	-16.1543
	NADH + H+ + 4-ChloroCatechol <==> NAD+ + 75	1.3.-1.a	10.56	1.98449	1.54049	19.5795
	H+ + 75 + (2) electron <==> Chloride + Arene diol	1.97.1.a	-17.71	1.18109	-53.5514	-35.5124
	NAD+ + Arene diol <==> NADH + H+ + Catechol	1.3.1.a	-9.34	2.05697	-18.3595	-0.320488
31	H+ + 1,2,4-Trichlorobenzene + (2) electron <==> Chloride + 1,2-Dichlorobenzene	1.97.1.a	-16.49	1.13852	-52.3314	-34.2924
	NADH + H+ + 1,2-Dichlorobenzene <==> NAD+ + 5,6-Dichloro-1,3-cyclohexadiene	1.3.-1.a	3.7	2.52655	-5.31951	12.7195
	NADH + H+ + 5,6-Dichloro-1,3-cyclohexadiene <==> NAD+ + 151	1.3.-1.a	-1.48	1.12677	-10.4995	7.53951
	NAD+ + 151 <==> NADH + H+ + 50	1.3.1.a	10.28	2.03292	1.26049	19.2995
	Water + 50 <==> H+ + Chloride + 177	3.8.1.a	-24.3615	0.755444	-31.6036	-18.0743
	NAD+ + 177 <==> NADH + H+ + 2-Chlorophenol	1.3.1.a	-12.5	1.78748	-21.5195	-3.48049
	Water + 2-Chlorophenol <==> H+ + Chloride + Catechol	3.8.1.a	-22.4415	0.666303	-29.6836	-16.1543
32	H+ + 1,2,4-Trichlorobenzene + (2) electron <==> Chloride + 1,2-Dichlorobenzene	1.97.1.a	-16.49	1.13852	-52.3314	-34.2924
	NADH + H+ + 1,2-Dichlorobenzene <==> NAD+ + 5,6-Dichloro-1,3-cyclohexadiene	1.3.-1.a	3.7	2.52655	-5.31951	12.7195
	NADH + H+ + 5,6-Dichloro-1,3-cyclohexadiene <==> NAD+ + 151	1.3.-1.a	-1.48	1.12677	-10.4995	7.53951
	NAD+ + 151 <==> NADH + H+ + 50	1.3.1.a	10.28	2.03292	1.26049	19.2995
	Water + 50 <==> H+ + Chloride + 177	3.8.1.a	-24.3615	0.755444	-31.6036	-18.0743
	Water + 177 <==> H+ + Chloride + 377	3.8.1.a	-22.4415	0.666303	-29.6836	-16.1543
	NAD+ + 377 <==> NADH + H+ + Catechol	1.3.1.a	-12.5	1.78748	-21.5195	-3.48049
33	H+ + 1,2,4-Trichlorobenzene + (2) electron <==> Chloride + 1,2-Dichlorobenzene	1.97.1.a	-16.49	1.13852	-52.3314	-34.2924
	NADH + H+ + 1,2-Dichlorobenzene <==> NAD+ + 5,6-Dichloro-1,3-cyclohexadiene	1.3.-1.a	3.7	2.52655	-5.31951	12.7195
	NADH + H+ + 5,6-Dichloro-1,3-cyclohexadiene <==> NAD+ + 151	1.3.-1.a	-1.48	1.12677	-10.4995	7.53951
	NAD+ + 151 <==> NADH + H+ + 50	1.3.1.a	10.28	2.03292	1.26049	19.2995
	Water + 50 <==> H+ + Chloride + 178	3.8.1.a	-24.3615	0.755444	-31.6036	-18.0743
	NAD+ + 178 <==> NADH + H+ + 2-Chlorophenol	1.3.1.a	-12.5	1.78748	-21.5195	-3.48049
	Water + 2-Chlorophenol <==> H+ + Chloride + Catechol	3.8.1.a	-22.4415	0.666303	-29.6836	-16.1543
34	H+ + 1,2,4-Trichlorobenzene + (2) electron <==> Chloride + 1,2-Dichlorobenzene	1.97.1.a	-16.49	1.13852	-52.3314	-34.2924
	NADH + H+ + 1,2-Dichlorobenzene <==> NAD+ + 5,6-Dichloro-1,3-cyclohexadiene	1.3.-1.a	3.7	2.52655	-5.31951	12.7195
	NADH + H+ + 5,6-Dichloro-1,3-cyclohexadiene <==> NAD+ + 151	1.3.-1.a	-1.48	1.12677	-10.4995	7.53951
	NAD+ + 151 <==> NADH + H+ + 50	1.3.1.a	10.28	2.03292	1.26049	19.2995
	Water + 50 <==> H+ + Chloride + 178	3.8.1.a	-24.3615	0.755444	-31.6036	-18.0743
	Water + 178 <==> H+ + Chloride + 377	3.8.1.a	-22.4415	0.666303	-29.6836	-16.1543
	NAD+ + 377 <==> NADH + H+ + Catechol	1.3.1.a	-12.5	1.78748	-21.5195	-3.48049
35	H+ + 1,2,4-Trichlorobenzene + (2) electron <==> Chloride + 1,2-Dichlorobenzene	1.97.1.a	-16.49	1.13852	-52.3314	-34.2924
	NADH + H+ + 1,2-Dichlorobenzene <==> NAD+ + 5,6-Dichloro-1,3-cyclohexadiene	1.3.-1.a	3.7	2.52655	-5.31951	12.7195
	NADH + H+ + 5,6-Dichloro-1,3-cyclohexadiene <==> NAD+ + 151	1.3.-1.a	-1.48	1.12677	-10.4995	7.53951
	Water + 151 <==> H+ + Chloride + 351	3.8.1.a	-21.5415	0.867532	-28.7836	-15.2543
	NAD+ + 351 <==> NADH + H+ + 177	1.3.1.a	7.46	1.58698	-1.55951	16.4795
	NAD+ + 177 <==> NADH + H+ + 2-Chlorophenol	1.3.1.a	-12.5	1.78748	-21.5195	-3.48049
	Water + 2-Chlorophenol <==> H+ + Chloride + Catechol	3.8.1.a	-22.4415	0.666303	-29.6836	-16.1543
36	H+ + 1,2,4-Trichlorobenzene + (2) electron <==> Chloride + 1,2-Dichlorobenzene	1.97.1.a	-16.49	1.13852	-52.3314	-34.2924
	NADH + H+ + 1,2-Dichlorobenzene <==> NAD+ + 5,6-Dichloro-1,3-cyclohexadiene	1.3.-1.a	3.7	2.52655	-5.31951	12.7195
	NADH + H+ + 5,6-Dichloro-1,3-cyclohexadiene <==> NAD+ + 151	1.3.-1.a	-1.48	1.12677	-10.4995	7.53951
	Water + 151 <==> H+ + Chloride + 351	3.8.1.a	-21.5415	0.867532	-28.7836	-15.2543
	NAD+ + 351 <==> NADH + H+ + 177	1.3.1.a	7.46	1.58698	-1.55951	16.4795
	Water + 177 <==> H+ + Chloride + 377	3.8.1.a	-22.4415	0.666303	-29.6836	-16.1543
	NAD+ + 377 <==> NADH + H+ + Catechol	1.3.1.a	-12.5	1.78748	-21.5195	-3.48049
37	H+ + 1,2,4-Trichlorobenzene + (2) electron <==> Chloride + 1,2-Dichlorobenzene	1.97.1.a	-16.49	1.13852	-52.3314	-34.2924
	NADH + H+ + 1,2-Dichlorobenzene <==> NAD+ + 5,6-Dichloro-1,3-cyclohexadiene	1.3.-1.a	3.7	2.52655	-5.31951	12.7195
	NADH + H+ + 5,6-Dichloro-1,3-cyclohexadiene <==> NAD+ + 151	1.3.-1.a	-1.48	1.12677	-10.4995	7.53951
	Water + 151 <==> H+ + Chloride + 351	3.8.1.a	-21.5415	0.867532	-28.7836	-15.2543
	NAD+ + 351 <==> NADH + H+ + 176	1.3.1.a	1.48	1.12677	-7.53951	10.4995
	NAD+ + 176 <==> NADH + H+ + 2-Chlorophenol	1.3.1.a	-6.52	2.18385	-15.5395	2.49951
	Water + 2-Chlorophenol <==> H+ + Chloride + Catechol	3.8.1.a	-22.4415	0.666303	-29.6836	-16.1543
38	H+ + 1,2,4-Trichlorobenzene + (2) electron <==> Chloride + 1,2-Dichlorobenzene	1.97.1.a	-16.49	1.13852	-52.3314	-34.2924
	NADH + H+ + 1,2-Dichlorobenzene <==> NAD+ + 5,6-Dichloro-1,3-cyclohexadiene	1.3.-1.a	3.7	2.52655	-5.31951	12.7195
	NADH + H+ + 5,6-Dichloro-1,3-cyclohexadiene <==> NAD+ + 151	1.3.-1.a	-1.48	1.12677	-10.4995	7.53951
	Water + 151 <==> H+ + Chloride + 351	3.8.1.a	-21.5415	0.867532	-28.7836	-15.2543
	NAD+ + 351 <==> NADH + H+ + 176	1.3.1.a	1.48	1.12677	-7.53951	10.4995
	Water + 176 <==> H+ + Chloride + Arene diol	3.8.1.a	-19.6215	0.791123	-26.8636	-13.3343
	NAD+ + Arene diol <==> NADH + H+ + Catechol	1.3.1.a	-9.34	2.05697	-18.3595	-0.320488
39	H+ + 1,2,4-Trichlorobenzene + (2) electron <==> Chloride + 1,2-Dichlorobenzene	1.97.1.a	-16.49	1.13852	-52.3314	-34.2924
	NADH + H+ + 1,2-Dichlorobenzene <==> NAD+ + 5,6-Dichloro-1,3-cyclohexadiene	1.3.-1.a	3.7	2.52655	-5.31951	12.7195
	NADH + H+ + 5,6-Dichloro-1,3-cyclohexadiene <==> NAD+ + 151	1.3.-1.a	-1.48	1.12677	-10.4995	7.53951
	Water + 151 <==> H+ + Chloride + 351	3.8.1.a	-21.5415	0.867532	-28.7836	-15.2543
	Water + 351 <==> H+ + Chloride + 489	3.8.1.a	-19.6215	0.791123	-26.8636	-13.3343
	NAD+ + 489 <==> NADH + H+ + Arene diol	1.3.1.a	1.48	1.12677	-7.53951	10.4995
	NAD+ + Arene diol <==> NADH + H+ + Catechol	1.3.1.a	-9.34	2.05697	-18.3595	-0.320488
40	H+ + 1,2,4-Trichlorobenzene + (2) electron <==> Chloride + 1,2-Dichlorobenzene	1.97.1.a	-16.49	1.13852	-52.3314	-34.2924
	NADH + H+ + 1,2-Dichlorobenzene <==> NAD+ + 5,6-Dichloro-1,3-cyclohexadiene	1.3.-1.a	3.7	2.52655	-5.31951	12.7195
	NADH + H+ + 5,6-Dichloro-1,3-cyclohexadiene <==> NAD+ + 151	1.3.-1.a	-1.48	1.12677	-10.4995	7.53951
	Water + 151 <==> H+ + Chloride + 351	3.8.1.a	-21.5415	0.867532	-28.7836	-15.2543
	Water + 351 <==> H+ + Chloride + 489	3.8.1.a	-19.6215	0.791123	-26.8636	-13.3343
	NAD+ + 489 <==> NADH + H+ + 377	1.3.1.a	4.64	1.40727	-4.37951	13.6595
	NAD+ + 377 <==> NADH + H+ + Catechol	1.3.1.a	-12.5	1.78748	-21.5195	-3.48049
41	H+ + 1,2,4-Trichlorobenzene + (2) electron <==> Chloride + 1,2-Dichlorobenzene	1.97.1.a	-16.49	1.13852	-52.3314	-34.2924
	NADH + H+ + 1,2-Dichlorobenzene <==> NAD+ + 5,6-Dichloro-1,3-cyclohexadiene	1.3.-1.a	3.7	2.52655	-5.31951	12.7195
	NADH + H+ + 5,6-Dichloro-1,3-cyclohexadiene <==> NAD+ + 151	1.3.-1.a	-1.48	1.12677	-10.4995	7.53951
	Water + 151 <==> H+ + Chloride + 352	3.8.1.a	-21.5415	0.867532	-28.7836	-15.2543
	NAD+ + 352 <==> NADH + H+ + 178	1.3.1.a	7.46	1.58698	-1.55951	16.4795
	NAD+ + 178 <==> NADH + H+ + 2-Chlorophenol	1.3.1.a	-12.5	1.78748	-21.5195	-3.48049
	Water + 2-Chlorophenol <==> H+ + Chloride + Catechol	3.8.1.a	-22.4415	0.666303	-29.6836	-16.1543
42	H+ + 1,2,4-Trichlorobenzene + (2) electron <==> Chloride + 1,2-Dichlorobenzene	1.97.1.a	-16.49	1.13852	-52.3314	-34.2924
	NADH + H+ + 1,2-Dichlorobenzene <==> NAD+ + 5,6-Dichloro-1,3-cyclohexadiene	1.3.-1.a	3.7	2.52655	-5.31951	12.7195
	NADH + H+ + 5,6-Dichloro-1,3-cyclohexadiene <==> NAD+ + 151	1.3.-1.a	-1.48	1.12677	-10.4995	7.53951
	Water + 151 <==> H+ + Chloride + 352	3.8.1.a	-21.5415	0.867532	-28.7836	-15.2543
	NAD+ + 352 <==> NADH + H+ + 178	1.3.1.a	7.46	1.58698	-1.55951	16.4795
	Water + 178 <==> H+ + Chloride + 377	3.8.1.a	-22.4415	0.666303	-29.6836	-16.1543
	NAD+ + 377 <==> NADH + H+ + Catechol	1.3.1.a	-12.5	1.78748	-21.5195	-3.48049
43	H+ + 1,2,4-Trichlorobenzene + (2) electron <==> Chloride + 1,2-Dichlorobenzene	1.97.1.a	-16.49	1.13852	-52.3314	-34.2924
	NADH + H+ + 1,2-Dichlorobenzene <==> NAD+ + 5,6-Dichloro-1,3-cyclohexadiene	1.3.-1.a	3.7	2.52655	-5.31951	12.7195
	NADH + H+ + 5,6-Dichloro-1,3-cyclohexadiene <==> NAD+ + 151	1.3.-1.a	-1.48	1.12677	-10.4995	7.53951
	Water + 151 <==> H+ + Chloride + 352	3.8.1.a	-21.5415	0.867532	-28.7836	-15.2543
	NAD+ + 352 <==> NADH + H+ + 176	1.3.1.a	1.48	1.12677	-7.53951	10.4995
	NAD+ + 176 <==> NADH + H+ + 2-Chlorophenol	1.3.1.a	-6.52	2.18385	-15.5395	2.49951
	Water + 2-Chlorophenol <==> H+ + Chloride + Catechol	3.8.1.a	-22.4415	0.666303	-29.6836	-16.1543
44	H+ + 1,2,4-Trichlorobenzene + (2) electron <==> Chloride + 1,2-Dichlorobenzene	1.97.1.a	-16.49	1.13852	-52.3314	-34.2924
	NADH + H+ + 1,2-Dichlorobenzene <==> NAD+ + 5,6-Dichloro-1,3-cyclohexadiene	1.3.-1.a	3.7	2.52655	-5.31951	12.7195
	NADH + H+ + 5,6-Dichloro-1,3-cyclohexadiene <==> NAD+ + 151	1.3.-1.a	-1.48	1.12677	-10.4995	7.53951
	Water + 151 <==> H+ + Chloride + 352	3.8.1.a	-21.5415	0.867532	-28.7836	-15.2543
	NAD+ + 352 <==> NADH + H+ + 176	1.3.1.a	1.48	1.12677	-7.53951	10.4995
	Water + 176 <==> H+ + Chloride + Arene diol	3.8.1.a	-19.6215	0.791123	-26.8636	-13.3343
	NAD+ + Arene diol <==> NADH + H+ + Catechol	1.3.1.a	-9.34	2.05697	-18.3595	-0.320488
45	H+ + 1,2,4-Trichlorobenzene + (2) electron <==> Chloride + 1,2-Dichlorobenzene	1.97.1.a	-16.49	1.13852	-52.3314	-34.2924
	NADH + H+ + 1,2-Dichlorobenzene <==> NAD+ + 5,6-Dichloro-1,3-cyclohexadiene	1.3.-1.a	3.7	2.52655	-5.31951	12.7195
	NADH + H+ + 5,6-Dichloro-1,3-cyclohexadiene <==> NAD+ + 151	1.3.-1.a	-1.48	1.12677	-10.4995	7.53951
	Water + 151 <==> H+ + Chloride + 352	3.8.1.a	-21.5415	0.867532	-28.7836	-15.2543
	Water + 352 <==> H+ + Chloride + 489	3.8.1.a	-19.6215	0.791123	-26.8636	-13.3343
	NAD+ + 489 <==> NADH + H+ + Arene diol	1.3.1.a	1.48	1.12677	-7.53951	10.4995
	NAD+ + Arene diol <==> NADH + H+ + Catechol	1.3.1.a	-9.34	2.05697	-18.3595	-0.320488
46	H+ + 1,2,4-Trichlorobenzene + (2) electron <==> Chloride + 1,2-Dichlorobenzene	1.97.1.a	-16.49	1.13852	-52.3314	-34.2924
	NADH + H+ + 1,2-Dichlorobenzene <==> NAD+ + 5,6-Dichloro-1,3-cyclohexadiene	1.3.-1.a	3.7	2.52655	-5.31951	12.7195
	NADH + H+ + 5,6-Dichloro-1,3-cyclohexadiene <==> NAD+ + 151	1.3.-1.a	-1.48	1.12677	-10.4995	7.53951
	Water + 151 <==> H+ + Chloride + 352	3.8.1.a	-21.5415	0.867532	-28.7836	-15.2543
	Water + 352 <==> H+ + Chloride + 489	3.8.1.a	-19.6215	0.791123	-26.8636	-13.3343
	NAD+ + 489 <==> NADH + H+ + 377	1.3.1.a	4.64	1.40727	-4.37951	13.6595
	NAD+ + 377 <==> NADH + H+ + Catechol	1.3.1.a	-12.5	1.78748	-21.5195	-3.48049
47	H+ + 1,2,4-Trichlorobenzene + (2) electron <==> Chloride + 1,2-Dichlorobenzene	1.97.1.a	-16.49	1.13852	-52.3314	-34.2924
	NADH + H+ + 1,2-Dichlorobenzene <==> NAD+ + 5,6-Dichloro-1,3-cyclohexadiene	1.3.-1.a	3.7	2.52655	-5.31951	12.7195
	Water + 5,6-Dichloro-1,3-cyclohexadiene <==> H+ + Chloride + 176	3.8.1.a	-21.5415	0.867532	-28.7836	-15.2543
	NAD+ + 176 <==> NADH + H+ + 2-Chlorophenol	1.3.1.a	-6.52	2.18385	-15.5395	2.49951
	NADH + H+ + 2-Chlorophenol <==> NAD+ + 177	1.3.-1.a	12.5	1.78748	3.48049	21.5195
	Water + 177 <==> H+ + Chloride + 377	3.8.1.a	-22.4415	0.666303	-29.6836	-16.1543
	NAD+ + 377 <==> NADH + H+ + Catechol	1.3.1.a	-12.5	1.78748	-21.5195	-3.48049
48	H+ + 1,2,4-Trichlorobenzene + (2) electron <==> Chloride + 1,2-Dichlorobenzene	1.97.1.a	-16.49	1.13852	-52.3314	-34.2924
	NADH + H+ + 1,2-Dichlorobenzene <==> NAD+ + 5,6-Dichloro-1,3-cyclohexadiene	1.3.-1.a	3.7	2.52655	-5.31951	12.7195
	Water + 5,6-Dichloro-1,3-cyclohexadiene <==> H+ + Chloride + 176	3.8.1.a	-21.5415	0.867532	-28.7836	-15.2543
	NAD+ + 176 <==> NADH + H+ + 2-Chlorophenol	1.3.1.a	-6.52	2.18385	-15.5395	2.49951
	NADH + H+ + 2-Chlorophenol <==> NAD+ + 178	1.3.-1.a	12.5	1.78748	3.48049	21.5195
	Water + 178 <==> H+ + Chloride + 377	3.8.1.a	-22.4415	0.666303	-29.6836	-16.1543
	NAD+ + 377 <==> NADH + H+ + Catechol	1.3.1.a	-12.5	1.78748	-21.5195	-3.48049
49	H+ + 1,2,4-Trichlorobenzene + (2) electron <==> Chloride + 1,2-Dichlorobenzene	1.97.1.a	-16.49	1.13852	-52.3314	-34.2924
	NADH + H+ + 1,2-Dichlorobenzene <==> NAD+ + 5,6-Dichloro-1,3-cyclohexadiene	1.3.-1.a	3.7	2.52655	-5.31951	12.7195
	Water + 5,6-Dichloro-1,3-cyclohexadiene <==> H+ + Chloride + 176	3.8.1.a	-21.5415	0.867532	-28.7836	-15.2543
	NADH + H+ + 176 <==> NAD+ + 351	1.3.-1.a	-1.48	1.12677	-10.4995	7.53951
	NAD+ + 351 <==> NADH + H+ + 177	1.3.1.a	7.46	1.58698	-1.55951	16.4795
	NAD+ + 177 <==> NADH + H+ + 2-Chlorophenol	1.3.1.a	-12.5	1.78748	-21.5195	-3.48049
	Water + 2-Chlorophenol <==> H+ + Chloride + Catechol	3.8.1.a	-22.4415	0.666303	-29.6836	-16.1543
50	H+ + 1,2,4-Trichlorobenzene + (2) electron <==> Chloride + 1,2-Dichlorobenzene	1.97.1.a	-16.49	1.13852	-52.3314	-34.2924
	NADH + H+ + 1,2-Dichlorobenzene <==> NAD+ + 5,6-Dichloro-1,3-cyclohexadiene	1.3.-1.a	3.7	2.52655	-5.31951	12.7195
	Water + 5,6-Dichloro-1,3-cyclohexadiene <==> H+ + Chloride + 176	3.8.1.a	-21.5415	0.867532	-28.7836	-15.2543
	NADH + H+ + 176 <==> NAD+ + 351	1.3.-1.a	-1.48	1.12677	-10.4995	7.53951
	NAD+ + 351 <==> NADH + H+ + 177	1.3.1.a	7.46	1.58698	-1.55951	16.4795
	Water + 177 <==> H+ + Chloride + 377	3.8.1.a	-22.4415	0.666303	-29.6836	-16.1543
	NAD+ + 377 <==> NADH + H+ + Catechol	1.3.1.a	-12.5	1.78748	-21.5195	-3.48049
51	H+ + 1,2,4-Trichlorobenzene + (2) electron <==> Chloride + 1,2-Dichlorobenzene	1.97.1.a	-16.49	1.13852	-52.3314	-34.2924
	NADH + H+ + 1,2-Dichlorobenzene <==> NAD+ + 5,6-Dichloro-1,3-cyclohexadiene	1.3.-1.a	3.7	2.52655	-5.31951	12.7195
	Water + 5,6-Dichloro-1,3-cyclohexadiene <==> H+ + Chloride + 176	3.8.1.a	-21.5415	0.867532	-28.7836	-15.2543
	NADH + H+ + 176 <==> NAD+ + 351	1.3.-1.a	-1.48	1.12677	-10.4995	7.53951
	Water + 351 <==> H+ + Chloride + 489	3.8.1.a	-19.6215	0.791123	-26.8636	-13.3343
	NAD+ + 489 <==> NADH + H+ + Arene diol	1.3.1.a	1.48	1.12677	-7.53951	10.4995
	NAD+ + Arene diol <==> NADH + H+ + Catechol	1.3.1.a	-9.34	2.05697	-18.3595	-0.320488
52	H+ + 1,2,4-Trichlorobenzene + (2) electron <==> Chloride + 1,2-Dichlorobenzene	1.97.1.a	-16.49	1.13852	-52.3314	-34.2924
	NADH + H+ + 1,2-Dichlorobenzene <==> NAD+ + 5,6-Dichloro-1,3-cyclohexadiene	1.3.-1.a	3.7	2.52655	-5.31951	12.7195
	Water + 5,6-Dichloro-1,3-cyclohexadiene <==> H+ + Chloride + 176	3.8.1.a	-21.5415	0.867532	-28.7836	-15.2543
	NADH + H+ + 176 <==> NAD+ + 351	1.3.-1.a	-1.48	1.12677	-10.4995	7.53951
	Water + 351 <==> H+ + Chloride + 489	3.8.1.a	-19.6215	0.791123	-26.8636	-13.3343
	NAD+ + 489 <==> NADH + H+ + 377	1.3.1.a	4.64	1.40727	-4.37951	13.6595
	NAD+ + 377 <==> NADH + H+ + Catechol	1.3.1.a	-12.5	1.78748	-21.5195	-3.48049
53	H+ + 1,2,4-Trichlorobenzene + (2) electron <==> Chloride + 1,2-Dichlorobenzene	1.97.1.a	-16.49	1.13852	-52.3314	-34.2924
	NADH + H+ + 1,2-Dichlorobenzene <==> NAD+ + 5,6-Dichloro-1,3-cyclohexadiene	1.3.-1.a	3.7	2.52655	-5.31951	12.7195
	Water + 5,6-Dichloro-1,3-cyclohexadiene <==> H+ + Chloride + 176	3.8.1.a	-21.5415	0.867532	-28.7836	-15.2543
	NADH + H+ + 176 <==> NAD+ + 352	1.3.-1.a	-1.48	1.12677	-10.4995	7.53951
	NAD+ + 352 <==> NADH + H+ + 178	1.3.1.a	7.46	1.58698	-1.55951	16.4795
	NAD+ + 178 <==> NADH + H+ + 2-Chlorophenol	1.3.1.a	-12.5	1.78748	-21.5195	-3.48049
	Water + 2-Chlorophenol <==> H+ + Chloride + Catechol	3.8.1.a	-22.4415	0.666303	-29.6836	-16.1543
54	H+ + 1,2,4-Trichlorobenzene + (2) electron <==> Chloride + 1,2-Dichlorobenzene	1.97.1.a	-16.49	1.13852	-52.3314	-34.2924
	NADH + H+ + 1,2-Dichlorobenzene <==> NAD+ + 5,6-Dichloro-1,3-cyclohexadiene	1.3.-1.a	3.7	2.52655	-5.31951	12.7195
	Water + 5,6-Dichloro-1,3-cyclohexadiene <==> H+ + Chloride + 176	3.8.1.a	-21.5415	0.867532	-28.7836	-15.2543
	NADH + H+ + 176 <==> NAD+ + 352	1.3.-1.a	-1.48	1.12677	-10.4995	7.53951
	NAD+ + 352 <==> NADH + H+ + 178	1.3.1.a	7.46	1.58698	-1.55951	16.4795
	Water + 178 <==> H+ + Chloride + 377	3.8.1.a	-22.4415	0.666303	-29.6836	-16.1543
	NAD+ + 377 <==> NADH + H+ + Catechol	1.3.1.a	-12.5	1.78748	-21.5195	-3.48049
55	H+ + 1,2,4-Trichlorobenzene + (2) electron <==> Chloride + 1,2-Dichlorobenzene	1.97.1.a	-16.49	1.13852	-52.3314	-34.2924
	NADH + H+ + 1,2-Dichlorobenzene <==> NAD+ + 5,6-Dichloro-1,3-cyclohexadiene	1.3.-1.a	3.7	2.52655	-5.31951	12.7195
	Water + 5,6-Dichloro-1,3-cyclohexadiene <==> H+ + Chloride + 176	3.8.1.a	-21.5415	0.867532	-28.7836	-15.2543
	NADH + H+ + 176 <==> NAD+ + 352	1.3.-1.a	-1.48	1.12677	-10.4995	7.53951
	Water + 352 <==> H+ + Chloride + 489	3.8.1.a	-19.6215	0.791123	-26.8636	-13.3343
	NAD+ + 489 <==> NADH + H+ + Arene diol	1.3.1.a	1.48	1.12677	-7.53951	10.4995
	NAD+ + Arene diol <==> NADH + H+ + Catechol	1.3.1.a	-9.34	2.05697	-18.3595	-0.320488
56	H+ + 1,2,4-Trichlorobenzene + (2) electron <==> Chloride + 1,2-Dichlorobenzene	1.97.1.a	-16.49	1.13852	-52.3314	-34.2924
	NADH + H+ + 1,2-Dichlorobenzene <==> NAD+ + 5,6-Dichloro-1,3-cyclohexadiene	1.3.-1.a	3.7	2.52655	-5.31951	12.7195
	Water + 5,6-Dichloro-1,3-cyclohexadiene <==> H+ + Chloride + 176	3.8.1.a	-21.5415	0.867532	-28.7836	-15.2543
	NADH + H+ + 176 <==> NAD+ + 352	1.3.-1.a	-1.48	1.12677	-10.4995	7.53951
	Water + 352 <==> H+ + Chloride + 489	3.8.1.a	-19.6215	0.791123	-26.8636	-13.3343
	NAD+ + 489 <==> NADH + H+ + 377	1.3.1.a	4.64	1.40727	-4.37951	13.6595
	NAD+ + 377 <==> NADH + H+ + Catechol	1.3.1.a	-12.5	1.78748	-21.5195	-3.48049
57	H+ + 1,2,4-Trichlorobenzene + (2) electron <==> Chloride + 1,2-Dichlorobenzene	1.97.1.a	-16.49	1.13852	-52.3314	-34.2924
	NADH + H+ + 1,2-Dichlorobenzene <==> NAD+ + 5,6-Dichloro-1,3-cyclohexadiene	1.3.-1.a	3.7	2.52655	-5.31951	12.7195
	Water + 5,6-Dichloro-1,3-cyclohexadiene <==> H+ + Chloride + 176	3.8.1.a	-21.5415	0.867532	-28.7836	-15.2543
	Water + 176 <==> H+ + Chloride + Arene diol	3.8.1.a	-19.6215	0.791123	-26.8636	-13.3343
	NADH + H+ + Arene diol <==> NAD+ + 489	1.3.-1.a	-1.48	1.12677	-10.4995	7.53951
	NAD+ + 489 <==> NADH + H+ + 377	1.3.1.a	4.64	1.40727	-4.37951	13.6595
	NAD+ + 377 <==> NADH + H+ + Catechol	1.3.1.a	-12.5	1.78748	-21.5195	-3.48049
58	H+ + 1,2,4-Trichlorobenzene + (2) electron <==> Chloride + 1,2-Dichlorobenzene	1.97.1.a	-16.49	1.13852	-52.3314	-34.2924
	NADH + H+ + 1,2-Dichlorobenzene <==> NAD+ + 50	1.3.-1.a	12.5	1.78748	3.48049	21.5195
	NADH + H+ + 50 <==> NAD+ + 151	1.3.-1.a	-10.28	2.03292	-19.2995	-1.26049
	NAD+ + 151 <==> NADH + H+ + 5,6-Dichloro-1,3-cyclohexadiene	1.3.1.a	1.48	1.12677	-7.53951	10.4995
	Water + 5,6-Dichloro-1,3-cyclohexadiene <==> H+ + Chloride + 176	3.8.1.a	-21.5415	0.867532	-28.7836	-15.2543
	NAD+ + 176 <==> NADH + H+ + 2-Chlorophenol	1.3.1.a	-6.52	2.18385	-15.5395	2.49951
	Water + 2-Chlorophenol <==> H+ + Chloride + Catechol	3.8.1.a	-22.4415	0.666303	-29.6836	-16.1543
59	H+ + 1,2,4-Trichlorobenzene + (2) electron <==> Chloride + 1,2-Dichlorobenzene	1.97.1.a	-16.49	1.13852	-52.3314	-34.2924
	NADH + H+ + 1,2-Dichlorobenzene <==> NAD+ + 50	1.3.-1.a	12.5	1.78748	3.48049	21.5195
	NADH + H+ + 50 <==> NAD+ + 151	1.3.-1.a	-10.28	2.03292	-19.2995	-1.26049
	NAD+ + 151 <==> NADH + H+ + 5,6-Dichloro-1,3-cyclohexadiene	1.3.1.a	1.48	1.12677	-7.53951	10.4995
	Water + 5,6-Dichloro-1,3-cyclohexadiene <==> H+ + Chloride + 176	3.8.1.a	-21.5415	0.867532	-28.7836	-15.2543
	Water + 176 <==> H+ + Chloride + Arene diol	3.8.1.a	-19.6215	0.791123	-26.8636	-13.3343
	NAD+ + Arene diol <==> NADH + H+ + Catechol	1.3.1.a	-9.34	2.05697	-18.3595	-0.320488
60	H+ + 1,2,4-Trichlorobenzene + (2) electron <==> Chloride + 1,2-Dichlorobenzene	1.97.1.a	-16.49	1.13852	-52.3314	-34.2924
	NADH + H+ + 1,2-Dichlorobenzene <==> NAD+ + 50	1.3.-1.a	12.5	1.78748	3.48049	21.5195
	NADH + H+ + 50 <==> NAD+ + 151	1.3.-1.a	-10.28	2.03292	-19.2995	-1.26049
	Water + 151 <==> H+ + Chloride + 351	3.8.1.a	-21.5415	0.867532	-28.7836	-15.2543
	NAD+ + 351 <==> NADH + H+ + 177	1.3.1.a	7.46	1.58698	-1.55951	16.4795
	NAD+ + 177 <==> NADH + H+ + 2-Chlorophenol	1.3.1.a	-12.5	1.78748	-21.5195	-3.48049
	Water + 2-Chlorophenol <==> H+ + Chloride + Catechol	3.8.1.a	-22.4415	0.666303	-29.6836	-16.1543
61	H+ + 1,2,4-Trichlorobenzene + (2) electron <==> Chloride + 1,2-Dichlorobenzene	1.97.1.a	-16.49	1.13852	-52.3314	-34.2924
	NADH + H+ + 1,2-Dichlorobenzene <==> NAD+ + 50	1.3.-1.a	12.5	1.78748	3.48049	21.5195
	NADH + H+ + 50 <==> NAD+ + 151	1.3.-1.a	-10.28	2.03292	-19.2995	-1.26049
	Water + 151 <==> H+ + Chloride + 351	3.8.1.a	-21.5415	0.867532	-28.7836	-15.2543
	NAD+ + 351 <==> NADH + H+ + 177	1.3.1.a	7.46	1.58698	-1.55951	16.4795
	Water + 177 <==> H+ + Chloride + 377	3.8.1.a	-22.4415	0.666303	-29.6836	-16.1543
	NAD+ + 377 <==> NADH + H+ + Catechol	1.3.1.a	-12.5	1.78748	-21.5195	-3.48049
62	H+ + 1,2,4-Trichlorobenzene + (2) electron <==> Chloride + 1,2-Dichlorobenzene	1.97.1.a	-16.49	1.13852	-52.3314	-34.2924
	NADH + H+ + 1,2-Dichlorobenzene <==> NAD+ + 50	1.3.-1.a	12.5	1.78748	3.48049	21.5195
	NADH + H+ + 50 <==> NAD+ + 151	1.3.-1.a	-10.28	2.03292	-19.2995	-1.26049
	Water + 151 <==> H+ + Chloride + 351	3.8.1.a	-21.5415	0.867532	-28.7836	-15.2543
	NAD+ + 351 <==> NADH + H+ + 176	1.3.1.a	1.48	1.12677	-7.53951	10.4995
	NAD+ + 176 <==> NADH + H+ + 2-Chlorophenol	1.3.1.a	-6.52	2.18385	-15.5395	2.49951
	Water + 2-Chlorophenol <==> H+ + Chloride + Catechol	3.8.1.a	-22.4415	0.666303	-29.6836	-16.1543
63	H+ + 1,2,4-Trichlorobenzene + (2) electron <==> Chloride + 1,2-Dichlorobenzene	1.97.1.a	-16.49	1.13852	-52.3314	-34.2924
	NADH + H+ + 1,2-Dichlorobenzene <==> NAD+ + 50	1.3.-1.a	12.5	1.78748	3.48049	21.5195
	NADH + H+ + 50 <==> NAD+ + 151	1.3.-1.a	-10.28	2.03292	-19.2995	-1.26049
	Water + 151 <==> H+ + Chloride + 351	3.8.1.a	-21.5415	0.867532	-28.7836	-15.2543
	NAD+ + 351 <==> NADH + H+ + 176	1.3.1.a	1.48	1.12677	-7.53951	10.4995
	Water + 176 <==> H+ + Chloride + Arene diol	3.8.1.a	-19.6215	0.791123	-26.8636	-13.3343
	NAD+ + Arene diol <==> NADH + H+ + Catechol	1.3.1.a	-9.34	2.05697	-18.3595	-0.320488
64	H+ + 1,2,4-Trichlorobenzene + (2) electron <==> Chloride + 1,2-Dichlorobenzene	1.97.1.a	-16.49	1.13852	-52.3314	-34.2924
	NADH + H+ + 1,2-Dichlorobenzene <==> NAD+ + 50	1.3.-1.a	12.5	1.78748	3.48049	21.5195
	NADH + H+ + 50 <==> NAD+ + 151	1.3.-1.a	-10.28	2.03292	-19.2995	-1.26049
	Water + 151 <==> H+ + Chloride + 351	3.8.1.a	-21.5415	0.867532	-28.7836	-15.2543
	Water + 351 <==> H+ + Chloride + 489	3.8.1.a	-19.6215	0.791123	-26.8636	-13.3343
	NAD+ + 489 <==> NADH + H+ + Arene diol	1.3.1.a	1.48	1.12677	-7.53951	10.4995
	NAD+ + Arene diol <==> NADH + H+ + Catechol	1.3.1.a	-9.34	2.05697	-18.3595	-0.320488
65	H+ + 1,2,4-Trichlorobenzene + (2) electron <==> Chloride + 1,2-Dichlorobenzene	1.97.1.a	-16.49	1.13852	-52.3314	-34.2924
	NADH + H+ + 1,2-Dichlorobenzene <==> NAD+ + 50	1.3.-1.a	12.5	1.78748	3.48049	21.5195
	NADH + H+ + 50 <==> NAD+ + 151	1.3.-1.a	-10.28	2.03292	-19.2995	-1.26049
	Water + 151 <==> H+ + Chloride + 351	3.8.1.a	-21.5415	0.867532	-28.7836	-15.2543
	Water + 351 <==> H+ + Chloride + 489	3.8.1.a	-19.6215	0.791123	-26.8636	-13.3343
	NAD+ + 489 <==> NADH + H+ + 377	1.3.1.a	4.64	1.40727	-4.37951	13.6595
	NAD+ + 377 <==> NADH + H+ + Catechol	1.3.1.a	-12.5	1.78748	-21.5195	-3.48049
66	H+ + 1,2,4-Trichlorobenzene + (2) electron <==> Chloride + 1,2-Dichlorobenzene	1.97.1.a	-16.49	1.13852	-52.3314	-34.2924
	NADH + H+ + 1,2-Dichlorobenzene <==> NAD+ + 50	1.3.-1.a	12.5	1.78748	3.48049	21.5195
	NADH + H+ + 50 <==> NAD+ + 151	1.3.-1.a	-10.28	2.03292	-19.2995	-1.26049
	Water + 151 <==> H+ + Chloride + 352	3.8.1.a	-21.5415	0.867532	-28.7836	-15.2543
	NAD+ + 352 <==> NADH + H+ + 178	1.3.1.a	7.46	1.58698	-1.55951	16.4795
	NAD+ + 178 <==> NADH + H+ + 2-Chlorophenol	1.3.1.a	-12.5	1.78748	-21.5195	-3.48049
	Water + 2-Chlorophenol <==> H+ + Chloride + Catechol	3.8.1.a	-22.4415	0.666303	-29.6836	-16.1543
67	H+ + 1,2,4-Trichlorobenzene + (2) electron <==> Chloride + 1,2-Dichlorobenzene	1.97.1.a	-16.49	1.13852	-52.3314	-34.2924
	NADH + H+ + 1,2-Dichlorobenzene <==> NAD+ + 50	1.3.-1.a	12.5	1.78748	3.48049	21.5195
	NADH + H+ + 50 <==> NAD+ + 151	1.3.-1.a	-10.28	2.03292	-19.2995	-1.26049
	Water + 151 <==> H+ + Chloride + 352	3.8.1.a	-21.5415	0.867532	-28.7836	-15.2543
	NAD+ + 352 <==> NADH + H+ + 178	1.3.1.a	7.46	1.58698	-1.55951	16.4795
	Water + 178 <==> H+ + Chloride + 377	3.8.1.a	-22.4415	0.666303	-29.6836	-16.1543
	NAD+ + 377 <==> NADH + H+ + Catechol	1.3.1.a	-12.5	1.78748	-21.5195	-3.48049
68	H+ + 1,2,4-Trichlorobenzene + (2) electron <==> Chloride + 1,2-Dichlorobenzene	1.97.1.a	-16.49	1.13852	-52.3314	-34.2924
	NADH + H+ + 1,2-Dichlorobenzene <==> NAD+ + 50	1.3.-1.a	12.5	1.78748	3.48049	21.5195
	NADH + H+ + 50 <==> NAD+ + 151	1.3.-1.a	-10.28	2.03292	-19.2995	-1.26049
	Water + 151 <==> H+ + Chloride + 352	3.8.1.a	-21.5415	0.867532	-28.7836	-15.2543
	NAD+ + 352 <==> NADH + H+ + 176	1.3.1.a	1.48	1.12677	-7.53951	10.4995
	NAD+ + 176 <==> NADH + H+ + 2-Chlorophenol	1.3.1.a	-6.52	2.18385	-15.5395	2.49951
	Water + 2-Chlorophenol <==> H+ + Chloride + Catechol	3.8.1.a	-22.4415	0.666303	-29.6836	-16.1543
69	H+ + 1,2,4-Trichlorobenzene + (2) electron <==> Chloride + 1,2-Dichlorobenzene	1.97.1.a	-16.49	1.13852	-52.3314	-34.2924
	NADH + H+ + 1,2-Dichlorobenzene <==> NAD+ + 50	1.3.-1.a	12.5	1.78748	3.48049	21.5195
	NADH + H+ + 50 <==> NAD+ + 151	1.3.-1.a	-10.28	2.03292	-19.2995	-1.26049
	Water + 151 <==> H+ + Chloride + 352	3.8.1.a	-21.5415	0.867532	-28.7836	-15.2543
	NAD+ + 352 <==> NADH + H+ + 176	1.3.1.a	1.48	1.12677	-7.53951	10.4995
	Water + 176 <==> H+ + Chloride + Arene diol	3.8.1.a	-19.6215	0.791123	-26.8636	-13.3343
	NAD+ + Arene diol <==> NADH + H+ + Catechol	1.3.1.a	-9.34	2.05697	-18.3595	-0.320488
70	H+ + 1,2,4-Trichlorobenzene + (2) electron <==> Chloride + 1,2-Dichlorobenzene	1.97.1.a	-16.49	1.13852	-52.3314	-34.2924
	NADH + H+ + 1,2-Dichlorobenzene <==> NAD+ + 50	1.3.-1.a	12.5	1.78748	3.48049	21.5195
	NADH + H+ + 50 <==> NAD+ + 151	1.3.-1.a	-10.28	2.03292	-19.2995	-1.26049
	Water + 151 <==> H+ + Chloride + 352	3.8.1.a	-21.5415	0.867532	-28.7836	-15.2543
	Water + 352 <==> H+ + Chloride + 489	3.8.1.a	-19.6215	0.791123	-26.8636	-13.3343
	NAD+ + 489 <==> NADH + H+ + Arene diol	1.3.1.a	1.48	1.12677	-7.53951	10.4995
	NAD+ + Arene diol <==> NADH + H+ + Catechol	1.3.1.a	-9.34	2.05697	-18.3595	-0.320488
71	H+ + 1,2,4-Trichlorobenzene + (2) electron <==> Chloride + 1,2-Dichlorobenzene	1.97.1.a	-16.49	1.13852	-52.3314	-34.2924
	NADH + H+ + 1,2-Dichlorobenzene <==> NAD+ + 50	1.3.-1.a	12.5	1.78748	3.48049	21.5195
	NADH + H+ + 50 <==> NAD+ + 151	1.3.-1.a	-10.28	2.03292	-19.2995	-1.26049
	Water + 151 <==> H+ + Chloride + 352	3.8.1.a	-21.5415	0.867532	-28.7836	-15.2543
	Water + 352 <==> H+ + Chloride + 489	3.8.1.a	-19.6215	0.791123	-26.8636	-13.3343
	NAD+ + 489 <==> NADH + H+ + 377	1.3.1.a	4.64	1.40727	-4.37951	13.6595
	NAD+ + 377 <==> NADH + H+ + Catechol	1.3.1.a	-12.5	1.78748	-21.5195	-3.48049
72	H+ + 1,2,4-Trichlorobenzene + (2) electron <==> Chloride + 1,2-Dichlorobenzene	1.97.1.a	-16.49	1.13852	-52.3314	-34.2924
	NADH + H+ + 1,2-Dichlorobenzene <==> NAD+ + 50	1.3.-1.a	12.5	1.78748	3.48049	21.5195
	NADH + H+ + 50 <==> NAD+ + 152	1.3.-1.a	-1.48	1.12677	-10.4995	7.53951
	Water + 152 <==> H+ + Chloride + 353	3.8.1.a	-24.3615	0.755444	-31.6036	-18.0743
	NAD+ + 353 <==> NADH + H+ + 178	1.3.1.a	1.48	1.12677	-7.53951	10.4995
	NAD+ + 178 <==> NADH + H+ + 2-Chlorophenol	1.3.1.a	-12.5	1.78748	-21.5195	-3.48049
	Water + 2-Chlorophenol <==> H+ + Chloride + Catechol	3.8.1.a	-22.4415	0.666303	-29.6836	-16.1543
73	H+ + 1,2,4-Trichlorobenzene + (2) electron <==> Chloride + 1,2-Dichlorobenzene	1.97.1.a	-16.49	1.13852	-52.3314	-34.2924
	NADH + H+ + 1,2-Dichlorobenzene <==> NAD+ + 50	1.3.-1.a	12.5	1.78748	3.48049	21.5195
	NADH + H+ + 50 <==> NAD+ + 152	1.3.-1.a	-1.48	1.12677	-10.4995	7.53951
	Water + 152 <==> H+ + Chloride + 353	3.8.1.a	-24.3615	0.755444	-31.6036	-18.0743
	NAD+ + 353 <==> NADH + H+ + 178	1.3.1.a	1.48	1.12677	-7.53951	10.4995
	Water + 178 <==> H+ + Chloride + 377	3.8.1.a	-22.4415	0.666303	-29.6836	-16.1543
	NAD+ + 377 <==> NADH + H+ + Catechol	1.3.1.a	-12.5	1.78748	-21.5195	-3.48049
74	H+ + 1,2,4-Trichlorobenzene + (2) electron <==> Chloride + 1,2-Dichlorobenzene	1.97.1.a	-16.49	1.13852	-52.3314	-34.2924
	NADH + H+ + 1,2-Dichlorobenzene <==> NAD+ + 50	1.3.-1.a	12.5	1.78748	3.48049	21.5195
	NADH + H+ + 50 <==> NAD+ + 152	1.3.-1.a	-1.48	1.12677	-10.4995	7.53951
	Water + 152 <==> H+ + Chloride + 353	3.8.1.a	-24.3615	0.755444	-31.6036	-18.0743
	NAD+ + 353 <==> NADH + H+ + 177	1.3.1.a	1.48	1.12677	-7.53951	10.4995
	NAD+ + 177 <==> NADH + H+ + 2-Chlorophenol	1.3.1.a	-12.5	1.78748	-21.5195	-3.48049
	Water + 2-Chlorophenol <==> H+ + Chloride + Catechol	3.8.1.a	-22.4415	0.666303	-29.6836	-16.1543
75	H+ + 1,2,4-Trichlorobenzene + (2) electron <==> Chloride + 1,2-Dichlorobenzene	1.97.1.a	-16.49	1.13852	-52.3314	-34.2924
	NADH + H+ + 1,2-Dichlorobenzene <==> NAD+ + 50	1.3.-1.a	12.5	1.78748	3.48049	21.5195
	NADH + H+ + 50 <==> NAD+ + 152	1.3.-1.a	-1.48	1.12677	-10.4995	7.53951
	Water + 152 <==> H+ + Chloride + 353	3.8.1.a	-24.3615	0.755444	-31.6036	-18.0743
	NAD+ + 353 <==> NADH + H+ + 177	1.3.1.a	1.48	1.12677	-7.53951	10.4995
	Water + 177 <==> H+ + Chloride + 377	3.8.1.a	-22.4415	0.666303	-29.6836	-16.1543
	NAD+ + 377 <==> NADH + H+ + Catechol	1.3.1.a	-12.5	1.78748	-21.5195	-3.48049
76	H+ + 1,2,4-Trichlorobenzene + (2) electron <==> Chloride + 1,2-Dichlorobenzene	1.97.1.a	-16.49	1.13852	-52.3314	-34.2924
	NADH + H+ + 1,2-Dichlorobenzene <==> NAD+ + 50	1.3.-1.a	12.5	1.78748	3.48049	21.5195
	NADH + H+ + 50 <==> NAD+ + 152	1.3.-1.a	-1.48	1.12677	-10.4995	7.53951
	Water + 152 <==> H+ + Chloride + 353	3.8.1.a	-24.3615	0.755444	-31.6036	-18.0743
	Water + 353 <==> H+ + Chloride + 574	3.8.1.a	-22.4415	0.666303	-29.6836	-16.1543
	NAD+ + 574 <==> NADH + H+ + 377	1.3.1.a	1.48	1.12677	-7.53951	10.4995
	NAD+ + 377 <==> NADH + H+ + Catechol	1.3.1.a	-12.5	1.78748	-21.5195	-3.48049
77	H+ + 1,2,4-Trichlorobenzene + (2) electron <==> Chloride + 1,2-Dichlorobenzene	1.97.1.a	-16.49	1.13852	-52.3314	-34.2924
	NADH + H+ + 1,2-Dichlorobenzene <==> NAD+ + 50	1.3.-1.a	12.5	1.78748	3.48049	21.5195
	Water + 50 <==> H+ + Chloride + 177	3.8.1.a	-24.3615	0.755444	-31.6036	-18.0743
	NAD+ + 177 <==> NADH + H+ + 2-Chlorophenol	1.3.1.a	-12.5	1.78748	-21.5195	-3.48049
	NADH + H+ + 2-Chlorophenol <==> NAD+ + 176	1.3.-1.a	6.52	2.18385	-2.49951	15.5395
	Water + 176 <==> H+ + Chloride + Arene diol	3.8.1.a	-19.6215	0.791123	-26.8636	-13.3343
	NAD+ + Arene diol <==> NADH + H+ + Catechol	1.3.1.a	-9.34	2.05697	-18.3595	-0.320488
78	H+ + 1,2,4-Trichlorobenzene + (2) electron <==> Chloride + 1,2-Dichlorobenzene	1.97.1.a	-16.49	1.13852	-52.3314	-34.2924
	NADH + H+ + 1,2-Dichlorobenzene <==> NAD+ + 50	1.3.-1.a	12.5	1.78748	3.48049	21.5195
	Water + 50 <==> H+ + Chloride + 177	3.8.1.a	-24.3615	0.755444	-31.6036	-18.0743
	NAD+ + 177 <==> NADH + H+ + 2-Chlorophenol	1.3.1.a	-12.5	1.78748	-21.5195	-3.48049
	NADH + H+ + 2-Chlorophenol <==> NAD+ + 178	1.3.-1.a	12.5	1.78748	3.48049	21.5195
	Water + 178 <==> H+ + Chloride + 377	3.8.1.a	-22.4415	0.666303	-29.6836	-16.1543
	NAD+ + 377 <==> NADH + H+ + Catechol	1.3.1.a	-12.5	1.78748	-21.5195	-3.48049
79	H+ + 1,2,4-Trichlorobenzene + (2) electron <==> Chloride + 1,2-Dichlorobenzene	1.97.1.a	-16.49	1.13852	-52.3314	-34.2924
	NADH + H+ + 1,2-Dichlorobenzene <==> NAD+ + 50	1.3.-1.a	12.5	1.78748	3.48049	21.5195
	Water + 50 <==> H+ + Chloride + 177	3.8.1.a	-24.3615	0.755444	-31.6036	-18.0743
	NADH + H+ + 177 <==> NAD+ + 351	1.3.-1.a	-7.46	1.58698	-16.4795	1.55951
	NAD+ + 351 <==> NADH + H+ + 176	1.3.1.a	1.48	1.12677	-7.53951	10.4995
	NAD+ + 176 <==> NADH + H+ + 2-Chlorophenol	1.3.1.a	-6.52	2.18385	-15.5395	2.49951
	Water + 2-Chlorophenol <==> H+ + Chloride + Catechol	3.8.1.a	-22.4415	0.666303	-29.6836	-16.1543
80	H+ + 1,2,4-Trichlorobenzene + (2) electron <==> Chloride + 1,2-Dichlorobenzene	1.97.1.a	-16.49	1.13852	-52.3314	-34.2924
	NADH + H+ + 1,2-Dichlorobenzene <==> NAD+ + 50	1.3.-1.a	12.5	1.78748	3.48049	21.5195
	Water + 50 <==> H+ + Chloride + 177	3.8.1.a	-24.3615	0.755444	-31.6036	-18.0743
	NADH + H+ + 177 <==> NAD+ + 351	1.3.-1.a	-7.46	1.58698	-16.4795	1.55951
	NAD+ + 351 <==> NADH + H+ + 176	1.3.1.a	1.48	1.12677	-7.53951	10.4995
	Water + 176 <==> H+ + Chloride + Arene diol	3.8.1.a	-19.6215	0.791123	-26.8636	-13.3343
	NAD+ + Arene diol <==> NADH + H+ + Catechol	1.3.1.a	-9.34	2.05697	-18.3595	-0.320488
81	H+ + 1,2,4-Trichlorobenzene + (2) electron <==> Chloride + 1,2-Dichlorobenzene	1.97.1.a	-16.49	1.13852	-52.3314	-34.2924
	NADH + H+ + 1,2-Dichlorobenzene <==> NAD+ + 50	1.3.-1.a	12.5	1.78748	3.48049	21.5195
	Water + 50 <==> H+ + Chloride + 177	3.8.1.a	-24.3615	0.755444	-31.6036	-18.0743
	NADH + H+ + 177 <==> NAD+ + 351	1.3.-1.a	-7.46	1.58698	-16.4795	1.55951
	Water + 351 <==> H+ + Chloride + 489	3.8.1.a	-19.6215	0.791123	-26.8636	-13.3343
	NAD+ + 489 <==> NADH + H+ + Arene diol	1.3.1.a	1.48	1.12677	-7.53951	10.4995
	NAD+ + Arene diol <==> NADH + H+ + Catechol	1.3.1.a	-9.34	2.05697	-18.3595	-0.320488
82	H+ + 1,2,4-Trichlorobenzene + (2) electron <==> Chloride + 1,2-Dichlorobenzene	1.97.1.a	-16.49	1.13852	-52.3314	-34.2924
	NADH + H+ + 1,2-Dichlorobenzene <==> NAD+ + 50	1.3.-1.a	12.5	1.78748	3.48049	21.5195
	Water + 50 <==> H+ + Chloride + 177	3.8.1.a	-24.3615	0.755444	-31.6036	-18.0743
	NADH + H+ + 177 <==> NAD+ + 351	1.3.-1.a	-7.46	1.58698	-16.4795	1.55951
	Water + 351 <==> H+ + Chloride + 489	3.8.1.a	-19.6215	0.791123	-26.8636	-13.3343
	NAD+ + 489 <==> NADH + H+ + 377	1.3.1.a	4.64	1.40727	-4.37951	13.6595
	NAD+ + 377 <==> NADH + H+ + Catechol	1.3.1.a	-12.5	1.78748	-21.5195	-3.48049
83	H+ + 1,2,4-Trichlorobenzene + (2) electron <==> Chloride + 1,2-Dichlorobenzene	1.97.1.a	-16.49	1.13852	-52.3314	-34.2924
	NADH + H+ + 1,2-Dichlorobenzene <==> NAD+ + 50	1.3.-1.a	12.5	1.78748	3.48049	21.5195
	Water + 50 <==> H+ + Chloride + 177	3.8.1.a	-24.3615	0.755444	-31.6036	-18.0743
	NADH + H+ + 177 <==> NAD+ + 353	1.3.-1.a	-1.48	1.12677	-10.4995	7.53951
	NAD+ + 353 <==> NADH + H+ + 178	1.3.1.a	1.48	1.12677	-7.53951	10.4995
	NAD+ + 178 <==> NADH + H+ + 2-Chlorophenol	1.3.1.a	-12.5	1.78748	-21.5195	-3.48049
	Water + 2-Chlorophenol <==> H+ + Chloride + Catechol	3.8.1.a	-22.4415	0.666303	-29.6836	-16.1543
84	H+ + 1,2,4-Trichlorobenzene + (2) electron <==> Chloride + 1,2-Dichlorobenzene	1.97.1.a	-16.49	1.13852	-52.3314	-34.2924
	NADH + H+ + 1,2-Dichlorobenzene <==> NAD+ + 50	1.3.-1.a	12.5	1.78748	3.48049	21.5195
	Water + 50 <==> H+ + Chloride + 177	3.8.1.a	-24.3615	0.755444	-31.6036	-18.0743
	NADH + H+ + 177 <==> NAD+ + 353	1.3.-1.a	-1.48	1.12677	-10.4995	7.53951
	NAD+ + 353 <==> NADH + H+ + 178	1.3.1.a	1.48	1.12677	-7.53951	10.4995
	Water + 178 <==> H+ + Chloride + 377	3.8.1.a	-22.4415	0.666303	-29.6836	-16.1543
	NAD+ + 377 <==> NADH + H+ + Catechol	1.3.1.a	-12.5	1.78748	-21.5195	-3.48049
85	H+ + 1,2,4-Trichlorobenzene + (2) electron <==> Chloride + 1,2-Dichlorobenzene	1.97.1.a	-16.49	1.13852	-52.3314	-34.2924
	NADH + H+ + 1,2-Dichlorobenzene <==> NAD+ + 50	1.3.-1.a	12.5	1.78748	3.48049	21.5195
	Water + 50 <==> H+ + Chloride + 177	3.8.1.a	-24.3615	0.755444	-31.6036	-18.0743
	NADH + H+ + 177 <==> NAD+ + 353	1.3.-1.a	-1.48	1.12677	-10.4995	7.53951
	Water + 353 <==> H+ + Chloride + 574	3.8.1.a	-22.4415	0.666303	-29.6836	-16.1543
	NAD+ + 574 <==> NADH + H+ + 377	1.3.1.a	1.48	1.12677	-7.53951	10.4995
	NAD+ + 377 <==> NADH + H+ + Catechol	1.3.1.a	-12.5	1.78748	-21.5195	-3.48049
86	H+ + 1,2,4-Trichlorobenzene + (2) electron <==> Chloride + 1,2-Dichlorobenzene	1.97.1.a	-16.49	1.13852	-52.3314	-34.2924
	NADH + H+ + 1,2-Dichlorobenzene <==> NAD+ + 50	1.3.-1.a	12.5	1.78748	3.48049	21.5195
	Water + 50 <==> H+ + Chloride + 177	3.8.1.a	-24.3615	0.755444	-31.6036	-18.0743
	Water + 177 <==> H+ + Chloride + 377	3.8.1.a	-22.4415	0.666303	-29.6836	-16.1543
	NADH + H+ + 377 <==> NAD+ + 489	1.3.-1.a	-4.64	1.40727	-13.6595	4.37951
	NAD+ + 489 <==> NADH + H+ + Arene diol	1.3.1.a	1.48	1.12677	-7.53951	10.4995
	NAD+ + Arene diol <==> NADH + H+ + Catechol	1.3.1.a	-9.34	2.05697	-18.3595	-0.320488
87	H+ + 1,2,4-Trichlorobenzene + (2) electron <==> Chloride + 1,2-Dichlorobenzene	1.97.1.a	-16.49	1.13852	-52.3314	-34.2924
	NADH + H+ + 1,2-Dichlorobenzene <==> NAD+ + 50	1.3.-1.a	12.5	1.78748	3.48049	21.5195
	Water + 50 <==> H+ + Chloride + 178	3.8.1.a	-24.3615	0.755444	-31.6036	-18.0743
	NAD+ + 178 <==> NADH + H+ + 2-Chlorophenol	1.3.1.a	-12.5	1.78748	-21.5195	-3.48049
	NADH + H+ + 2-Chlorophenol <==> NAD+ + 176	1.3.-1.a	6.52	2.18385	-2.49951	15.5395
	Water + 176 <==> H+ + Chloride + Arene diol	3.8.1.a	-19.6215	0.791123	-26.8636	-13.3343
	NAD+ + Arene diol <==> NADH + H+ + Catechol	1.3.1.a	-9.34	2.05697	-18.3595	-0.320488
88	H+ + 1,2,4-Trichlorobenzene + (2) electron <==> Chloride + 1,2-Dichlorobenzene	1.97.1.a	-16.49	1.13852	-52.3314	-34.2924
	NADH + H+ + 1,2-Dichlorobenzene <==> NAD+ + 50	1.3.-1.a	12.5	1.78748	3.48049	21.5195
	Water + 50 <==> H+ + Chloride + 178	3.8.1.a	-24.3615	0.755444	-31.6036	-18.0743
	NAD+ + 178 <==> NADH + H+ + 2-Chlorophenol	1.3.1.a	-12.5	1.78748	-21.5195	-3.48049
	NADH + H+ + 2-Chlorophenol <==> NAD+ + 177	1.3.-1.a	12.5	1.78748	3.48049	21.5195
	Water + 177 <==> H+ + Chloride + 377	3.8.1.a	-22.4415	0.666303	-29.6836	-16.1543
	NAD+ + 377 <==> NADH + H+ + Catechol	1.3.1.a	-12.5	1.78748	-21.5195	-3.48049
89	H+ + 1,2,4-Trichlorobenzene + (2) electron <==> Chloride + 1,2-Dichlorobenzene	1.97.1.a	-16.49	1.13852	-52.3314	-34.2924
	NADH + H+ + 1,2-Dichlorobenzene <==> NAD+ + 50	1.3.-1.a	12.5	1.78748	3.48049	21.5195
	Water + 50 <==> H+ + Chloride + 178	3.8.1.a	-24.3615	0.755444	-31.6036	-18.0743
	NADH + H+ + 178 <==> NAD+ + 352	1.3.-1.a	-7.46	1.58698	-16.4795	1.55951
	NAD+ + 352 <==> NADH + H+ + 176	1.3.1.a	1.48	1.12677	-7.53951	10.4995
	NAD+ + 176 <==> NADH + H+ + 2-Chlorophenol	1.3.1.a	-6.52	2.18385	-15.5395	2.49951
	Water + 2-Chlorophenol <==> H+ + Chloride + Catechol	3.8.1.a	-22.4415	0.666303	-29.6836	-16.1543
90	H+ + 1,2,4-Trichlorobenzene + (2) electron <==> Chloride + 1,2-Dichlorobenzene	1.97.1.a	-16.49	1.13852	-52.3314	-34.2924
	NADH + H+ + 1,2-Dichlorobenzene <==> NAD+ + 50	1.3.-1.a	12.5	1.78748	3.48049	21.5195
	Water + 50 <==> H+ + Chloride + 178	3.8.1.a	-24.3615	0.755444	-31.6036	-18.0743
	NADH + H+ + 178 <==> NAD+ + 352	1.3.-1.a	-7.46	1.58698	-16.4795	1.55951
	NAD+ + 352 <==> NADH + H+ + 176	1.3.1.a	1.48	1.12677	-7.53951	10.4995
	Water + 176 <==> H+ + Chloride + Arene diol	3.8.1.a	-19.6215	0.791123	-26.8636	-13.3343
	NAD+ + Arene diol <==> NADH + H+ + Catechol	1.3.1.a	-9.34	2.05697	-18.3595	-0.320488
91	H+ + 1,2,4-Trichlorobenzene + (2) electron <==> Chloride + 1,2-Dichlorobenzene	1.97.1.a	-16.49	1.13852	-52.3314	-34.2924
	NADH + H+ + 1,2-Dichlorobenzene <==> NAD+ + 50	1.3.-1.a	12.5	1.78748	3.48049	21.5195
	Water + 50 <==> H+ + Chloride + 178	3.8.1.a	-24.3615	0.755444	-31.6036	-18.0743
	NADH + H+ + 178 <==> NAD+ + 352	1.3.-1.a	-7.46	1.58698	-16.4795	1.55951
	Water + 352 <==> H+ + Chloride + 489	3.8.1.a	-19.6215	0.791123	-26.8636	-13.3343
	NAD+ + 489 <==> NADH + H+ + Arene diol	1.3.1.a	1.48	1.12677	-7.53951	10.4995
	NAD+ + Arene diol <==> NADH + H+ + Catechol	1.3.1.a	-9.34	2.05697	-18.3595	-0.320488
92	H+ + 1,2,4-Trichlorobenzene + (2) electron <==> Chloride + 1,2-Dichlorobenzene	1.97.1.a	-16.49	1.13852	-52.3314	-34.2924
	NADH + H+ + 1,2-Dichlorobenzene <==> NAD+ + 50	1.3.-1.a	12.5	1.78748	3.48049	21.5195
	Water + 50 <==> H+ + Chloride + 178	3.8.1.a	-24.3615	0.755444	-31.6036	-18.0743
	NADH + H+ + 178 <==> NAD+ + 352	1.3.-1.a	-7.46	1.58698	-16.4795	1.55951
	Water + 352 <==> H+ + Chloride + 489	3.8.1.a	-19.6215	0.791123	-26.8636	-13.3343
	NAD+ + 489 <==> NADH + H+ + 377	1.3.1.a	4.64	1.40727	-4.37951	13.6595
	NAD+ + 377 <==> NADH + H+ + Catechol	1.3.1.a	-12.5	1.78748	-21.5195	-3.48049
93	H+ + 1,2,4-Trichlorobenzene + (2) electron <==> Chloride + 1,2-Dichlorobenzene	1.97.1.a	-16.49	1.13852	-52.3314	-34.2924
	NADH + H+ + 1,2-Dichlorobenzene <==> NAD+ + 50	1.3.-1.a	12.5	1.78748	3.48049	21.5195
	Water + 50 <==> H+ + Chloride + 178	3.8.1.a	-24.3615	0.755444	-31.6036	-18.0743
	NADH + H+ + 178 <==> NAD+ + 353	1.3.-1.a	-1.48	1.12677	-10.4995	7.53951
	NAD+ + 353 <==> NADH + H+ + 177	1.3.1.a	1.48	1.12677	-7.53951	10.4995
	NAD+ + 177 <==> NADH + H+ + 2-Chlorophenol	1.3.1.a	-12.5	1.78748	-21.5195	-3.48049
	Water + 2-Chlorophenol <==> H+ + Chloride + Catechol	3.8.1.a	-22.4415	0.666303	-29.6836	-16.1543
94	H+ + 1,2,4-Trichlorobenzene + (2) electron <==> Chloride + 1,2-Dichlorobenzene	1.97.1.a	-16.49	1.13852	-52.3314	-34.2924
	NADH + H+ + 1,2-Dichlorobenzene <==> NAD+ + 50	1.3.-1.a	12.5	1.78748	3.48049	21.5195
	Water + 50 <==> H+ + Chloride + 178	3.8.1.a	-24.3615	0.755444	-31.6036	-18.0743
	NADH + H+ + 178 <==> NAD+ + 353	1.3.-1.a	-1.48	1.12677	-10.4995	7.53951
	NAD+ + 353 <==> NADH + H+ + 177	1.3.1.a	1.48	1.12677	-7.53951	10.4995
	Water + 177 <==> H+ + Chloride + 377	3.8.1.a	-22.4415	0.666303	-29.6836	-16.1543
	NAD+ + 377 <==> NADH + H+ + Catechol	1.3.1.a	-12.5	1.78748	-21.5195	-3.48049
95	H+ + 1,2,4-Trichlorobenzene + (2) electron <==> Chloride + 1,2-Dichlorobenzene	1.97.1.a	-16.49	1.13852	-52.3314	-34.2924
	NADH + H+ + 1,2-Dichlorobenzene <==> NAD+ + 50	1.3.-1.a	12.5	1.78748	3.48049	21.5195
	Water + 50 <==> H+ + Chloride + 178	3.8.1.a	-24.3615	0.755444	-31.6036	-18.0743
	NADH + H+ + 178 <==> NAD+ + 353	1.3.-1.a	-1.48	1.12677	-10.4995	7.53951
	Water + 353 <==> H+ + Chloride + 574	3.8.1.a	-22.4415	0.666303	-29.6836	-16.1543
	NAD+ + 574 <==> NADH + H+ + 377	1.3.1.a	1.48	1.12677	-7.53951	10.4995
	NAD+ + 377 <==> NADH + H+ + Catechol	1.3.1.a	-12.5	1.78748	-21.5195	-3.48049
96	H+ + 1,2,4-Trichlorobenzene + (2) electron <==> Chloride + 1,2-Dichlorobenzene	1.97.1.a	-16.49	1.13852	-52.3314	-34.2924
	NADH + H+ + 1,2-Dichlorobenzene <==> NAD+ + 50	1.3.-1.a	12.5	1.78748	3.48049	21.5195
	Water + 50 <==> H+ + Chloride + 178	3.8.1.a	-24.3615	0.755444	-31.6036	-18.0743
	Water + 178 <==> H+ + Chloride + 377	3.8.1.a	-22.4415	0.666303	-29.6836	-16.1543
	NADH + H+ + 377 <==> NAD+ + 489	1.3.-1.a	-4.64	1.40727	-13.6595	4.37951
	NAD+ + 489 <==> NADH + H+ + Arene diol	1.3.1.a	1.48	1.12677	-7.53951	10.4995
	NAD+ + Arene diol <==> NADH + H+ + Catechol	1.3.1.a	-9.34	2.05697	-18.3595	-0.320488
97	H+ + 1,2,4-Trichlorobenzene + (2) electron <==> Chloride + 1,2-Dichlorobenzene	1.97.1.a	-16.49	1.13852	-52.3314	-34.2924
	Water + 1,2-Dichlorobenzene <==> H+ + Chloride + 2-Chlorophenol	3.8.1.a	-24.3615	0.755444	-31.6036	-18.0743
	NADH + H+ + 2-Chlorophenol <==> NAD+ + 176	1.3.-1.a	6.52	2.18385	-2.49951	15.5395
	NADH + H+ + 176 <==> NAD+ + 351	1.3.-1.a	-1.48	1.12677	-10.4995	7.53951
	NAD+ + 351 <==> NADH + H+ + 177	1.3.1.a	7.46	1.58698	-1.55951	16.4795
	Water + 177 <==> H+ + Chloride + 377	3.8.1.a	-22.4415	0.666303	-29.6836	-16.1543
	NAD+ + 377 <==> NADH + H+ + Catechol	1.3.1.a	-12.5	1.78748	-21.5195	-3.48049
98	H+ + 1,2,4-Trichlorobenzene + (2) electron <==> Chloride + 1,2-Dichlorobenzene	1.97.1.a	-16.49	1.13852	-52.3314	-34.2924
	Water + 1,2-Dichlorobenzene <==> H+ + Chloride + 2-Chlorophenol	3.8.1.a	-24.3615	0.755444	-31.6036	-18.0743
	NADH + H+ + 2-Chlorophenol <==> NAD+ + 176	1.3.-1.a	6.52	2.18385	-2.49951	15.5395
	NADH + H+ + 176 <==> NAD+ + 351	1.3.-1.a	-1.48	1.12677	-10.4995	7.53951
	Water + 351 <==> H+ + Chloride + 489	3.8.1.a	-19.6215	0.791123	-26.8636	-13.3343
	NAD+ + 489 <==> NADH + H+ + Arene diol	1.3.1.a	1.48	1.12677	-7.53951	10.4995
	NAD+ + Arene diol <==> NADH + H+ + Catechol	1.3.1.a	-9.34	2.05697	-18.3595	-0.320488
99	H+ + 1,2,4-Trichlorobenzene + (2) electron <==> Chloride + 1,2-Dichlorobenzene	1.97.1.a	-16.49	1.13852	-52.3314	-34.2924
	Water + 1,2-Dichlorobenzene <==> H+ + Chloride + 2-Chlorophenol	3.8.1.a	-24.3615	0.755444	-31.6036	-18.0743
	NADH + H+ + 2-Chlorophenol <==> NAD+ + 176	1.3.-1.a	6.52	2.18385	-2.49951	15.5395
	NADH + H+ + 176 <==> NAD+ + 351	1.3.-1.a	-1.48	1.12677	-10.4995	7.53951
	Water + 351 <==> H+ + Chloride + 489	3.8.1.a	-19.6215	0.791123	-26.8636	-13.3343
	NAD+ + 489 <==> NADH + H+ + 377	1.3.1.a	4.64	1.40727	-4.37951	13.6595
	NAD+ + 377 <==> NADH + H+ + Catechol	1.3.1.a	-12.5	1.78748	-21.5195	-3.48049
100	H+ + 1,2,4-Trichlorobenzene + (2) electron <==> Chloride + 1,2-Dichlorobenzene	1.97.1.a	-16.49	1.13852	-52.3314	-34.2924
	Water + 1,2-Dichlorobenzene <==> H+ + Chloride + 2-Chlorophenol	3.8.1.a	-24.3615	0.755444	-31.6036	-18.0743
	NADH + H+ + 2-Chlorophenol <==> NAD+ + 176	1.3.-1.a	6.52	2.18385	-2.49951	15.5395
	NADH + H+ + 176 <==> NAD+ + 352	1.3.-1.a	-1.48	1.12677	-10.4995	7.53951
	NAD+ + 352 <==> NADH + H+ + 178	1.3.1.a	7.46	1.58698	-1.55951	16.4795
	Water + 178 <==> H+ + Chloride + 377	3.8.1.a	-22.4415	0.666303	-29.6836	-16.1543
	NAD+ + 377 <==> NADH + H+ + Catechol	1.3.1.a	-12.5	1.78748	-21.5195	-3.48049
101	H+ + 1,2,4-Trichlorobenzene + (2) electron <==> Chloride + 1,2-Dichlorobenzene	1.97.1.a	-16.49	1.13852	-52.3314	-34.2924
	Water + 1,2-Dichlorobenzene <==> H+ + Chloride + 2-Chlorophenol	3.8.1.a	-24.3615	0.755444	-31.6036	-18.0743
	NADH + H+ + 2-Chlorophenol <==> NAD+ + 176	1.3.-1.a	6.52	2.18385	-2.49951	15.5395
	NADH + H+ + 176 <==> NAD+ + 352	1.3.-1.a	-1.48	1.12677	-10.4995	7.53951
	Water + 352 <==> H+ + Chloride + 489	3.8.1.a	-19.6215	0.791123	-26.8636	-13.3343
	NAD+ + 489 <==> NADH + H+ + Arene diol	1.3.1.a	1.48	1.12677	-7.53951	10.4995
	NAD+ + Arene diol <==> NADH + H+ + Catechol	1.3.1.a	-9.34	2.05697	-18.3595	-0.320488
102	H+ + 1,2,4-Trichlorobenzene + (2) electron <==> Chloride + 1,2-Dichlorobenzene	1.97.1.a	-16.49	1.13852	-52.3314	-34.2924
	Water + 1,2-Dichlorobenzene <==> H+ + Chloride + 2-Chlorophenol	3.8.1.a	-24.3615	0.755444	-31.6036	-18.0743
	NADH + H+ + 2-Chlorophenol <==> NAD+ + 176	1.3.-1.a	6.52	2.18385	-2.49951	15.5395
	NADH + H+ + 176 <==> NAD+ + 352	1.3.-1.a	-1.48	1.12677	-10.4995	7.53951
	Water + 352 <==> H+ + Chloride + 489	3.8.1.a	-19.6215	0.791123	-26.8636	-13.3343
	NAD+ + 489 <==> NADH + H+ + 377	1.3.1.a	4.64	1.40727	-4.37951	13.6595
	NAD+ + 377 <==> NADH + H+ + Catechol	1.3.1.a	-12.5	1.78748	-21.5195	-3.48049
103	H+ + 1,2,4-Trichlorobenzene + (2) electron <==> Chloride + 1,2-Dichlorobenzene	1.97.1.a	-16.49	1.13852	-52.3314	-34.2924
	Water + 1,2-Dichlorobenzene <==> H+ + Chloride + 2-Chlorophenol	3.8.1.a	-24.3615	0.755444	-31.6036	-18.0743
	NADH + H+ + 2-Chlorophenol <==> NAD+ + 176	1.3.-1.a	6.52	2.18385	-2.49951	15.5395
	Water + 176 <==> H+ + Chloride + Arene diol	3.8.1.a	-19.6215	0.791123	-26.8636	-13.3343
	NADH + H+ + Arene diol <==> NAD+ + 489	1.3.-1.a	-1.48	1.12677	-10.4995	7.53951
	NAD+ + 489 <==> NADH + H+ + 377	1.3.1.a	4.64	1.40727	-4.37951	13.6595
	NAD+ + 377 <==> NADH + H+ + Catechol	1.3.1.a	-12.5	1.78748	-21.5195	-3.48049
104	H+ + 1,2,4-Trichlorobenzene + (2) electron <==> Chloride + 1,2-Dichlorobenzene	1.97.1.a	-16.49	1.13852	-52.3314	-34.2924
	Water + 1,2-Dichlorobenzene <==> H+ + Chloride + 2-Chlorophenol	3.8.1.a	-24.3615	0.755444	-31.6036	-18.0743
	NADH + H+ + 2-Chlorophenol <==> NAD+ + 177	1.3.-1.a	12.5	1.78748	3.48049	21.5195
	NADH + H+ + 177 <==> NAD+ + 351	1.3.-1.a	-7.46	1.58698	-16.4795	1.55951
	NAD+ + 351 <==> NADH + H+ + 176	1.3.1.a	1.48	1.12677	-7.53951	10.4995
	Water + 176 <==> H+ + Chloride + Arene diol	3.8.1.a	-19.6215	0.791123	-26.8636	-13.3343
	NAD+ + Arene diol <==> NADH + H+ + Catechol	1.3.1.a	-9.34	2.05697	-18.3595	-0.320488
105	H+ + 1,2,4-Trichlorobenzene + (2) electron <==> Chloride + 1,2-Dichlorobenzene	1.97.1.a	-16.49	1.13852	-52.3314	-34.2924
	Water + 1,2-Dichlorobenzene <==> H+ + Chloride + 2-Chlorophenol	3.8.1.a	-24.3615	0.755444	-31.6036	-18.0743
	NADH + H+ + 2-Chlorophenol <==> NAD+ + 177	1.3.-1.a	12.5	1.78748	3.48049	21.5195
	NADH + H+ + 177 <==> NAD+ + 351	1.3.-1.a	-7.46	1.58698	-16.4795	1.55951
	Water + 351 <==> H+ + Chloride + 489	3.8.1.a	-19.6215	0.791123	-26.8636	-13.3343
	NAD+ + 489 <==> NADH + H+ + Arene diol	1.3.1.a	1.48	1.12677	-7.53951	10.4995
	NAD+ + Arene diol <==> NADH + H+ + Catechol	1.3.1.a	-9.34	2.05697	-18.3595	-0.320488
106	H+ + 1,2,4-Trichlorobenzene + (2) electron <==> Chloride + 1,2-Dichlorobenzene	1.97.1.a	-16.49	1.13852	-52.3314	-34.2924
	Water + 1,2-Dichlorobenzene <==> H+ + Chloride + 2-Chlorophenol	3.8.1.a	-24.3615	0.755444	-31.6036	-18.0743
	NADH + H+ + 2-Chlorophenol <==> NAD+ + 177	1.3.-1.a	12.5	1.78748	3.48049	21.5195
	NADH + H+ + 177 <==> NAD+ + 351	1.3.-1.a	-7.46	1.58698	-16.4795	1.55951
	Water + 351 <==> H+ + Chloride + 489	3.8.1.a	-19.6215	0.791123	-26.8636	-13.3343
	NAD+ + 489 <==> NADH + H+ + 377	1.3.1.a	4.64	1.40727	-4.37951	13.6595
	NAD+ + 377 <==> NADH + H+ + Catechol	1.3.1.a	-12.5	1.78748	-21.5195	-3.48049
107	H+ + 1,2,4-Trichlorobenzene + (2) electron <==> Chloride + 1,2-Dichlorobenzene	1.97.1.a	-16.49	1.13852	-52.3314	-34.2924
	Water + 1,2-Dichlorobenzene <==> H+ + Chloride + 2-Chlorophenol	3.8.1.a	-24.3615	0.755444	-31.6036	-18.0743
	NADH + H+ + 2-Chlorophenol <==> NAD+ + 177	1.3.-1.a	12.5	1.78748	3.48049	21.5195
	NADH + H+ + 177 <==> NAD+ + 353	1.3.-1.a	-1.48	1.12677	-10.4995	7.53951
	NAD+ + 353 <==> NADH + H+ + 178	1.3.1.a	1.48	1.12677	-7.53951	10.4995
	Water + 178 <==> H+ + Chloride + 377	3.8.1.a	-22.4415	0.666303	-29.6836	-16.1543
	NAD+ + 377 <==> NADH + H+ + Catechol	1.3.1.a	-12.5	1.78748	-21.5195	-3.48049
108	H+ + 1,2,4-Trichlorobenzene + (2) electron <==> Chloride + 1,2-Dichlorobenzene	1.97.1.a	-16.49	1.13852	-52.3314	-34.2924
	Water + 1,2-Dichlorobenzene <==> H+ + Chloride + 2-Chlorophenol	3.8.1.a	-24.3615	0.755444	-31.6036	-18.0743
	NADH + H+ + 2-Chlorophenol <==> NAD+ + 177	1.3.-1.a	12.5	1.78748	3.48049	21.5195
	NADH + H+ + 177 <==> NAD+ + 353	1.3.-1.a	-1.48	1.12677	-10.4995	7.53951
	Water + 353 <==> H+ + Chloride + 574	3.8.1.a	-22.4415	0.666303	-29.6836	-16.1543
	NAD+ + 574 <==> NADH + H+ + 377	1.3.1.a	1.48	1.12677	-7.53951	10.4995
	NAD+ + 377 <==> NADH + H+ + Catechol	1.3.1.a	-12.5	1.78748	-21.5195	-3.48049
109	H+ + 1,2,4-Trichlorobenzene + (2) electron <==> Chloride + 1,2-Dichlorobenzene	1.97.1.a	-16.49	1.13852	-52.3314	-34.2924
	Water + 1,2-Dichlorobenzene <==> H+ + Chloride + 2-Chlorophenol	3.8.1.a	-24.3615	0.755444	-31.6036	-18.0743
	NADH + H+ + 2-Chlorophenol <==> NAD+ + 177	1.3.-1.a	12.5	1.78748	3.48049	21.5195
	Water + 177 <==> H+ + Chloride + 377	3.8.1.a	-22.4415	0.666303	-29.6836	-16.1543
	NADH + H+ + 377 <==> NAD+ + 489	1.3.-1.a	-4.64	1.40727	-13.6595	4.37951
	NAD+ + 489 <==> NADH + H+ + Arene diol	1.3.1.a	1.48	1.12677	-7.53951	10.4995
	NAD+ + Arene diol <==> NADH + H+ + Catechol	1.3.1.a	-9.34	2.05697	-18.3595	-0.320488
110	H+ + 1,2,4-Trichlorobenzene + (2) electron <==> Chloride + 1,2-Dichlorobenzene	1.97.1.a	-16.49	1.13852	-52.3314	-34.2924
	Water + 1,2-Dichlorobenzene <==> H+ + Chloride + 2-Chlorophenol	3.8.1.a	-24.3615	0.755444	-31.6036	-18.0743
	NADH + H+ + 2-Chlorophenol <==> NAD+ + 178	1.3.-1.a	12.5	1.78748	3.48049	21.5195
	NADH + H+ + 178 <==> NAD+ + 352	1.3.-1.a	-7.46	1.58698	-16.4795	1.55951
	NAD+ + 352 <==> NADH + H+ + 176	1.3.1.a	1.48	1.12677	-7.53951	10.4995
	Water + 176 <==> H+ + Chloride + Arene diol	3.8.1.a	-19.6215	0.791123	-26.8636	-13.3343
	NAD+ + Arene diol <==> NADH + H+ + Catechol	1.3.1.a	-9.34	2.05697	-18.3595	-0.320488
111	H+ + 1,2,4-Trichlorobenzene + (2) electron <==> Chloride + 1,2-Dichlorobenzene	1.97.1.a	-16.49	1.13852	-52.3314	-34.2924
	Water + 1,2-Dichlorobenzene <==> H+ + Chloride + 2-Chlorophenol	3.8.1.a	-24.3615	0.755444	-31.6036	-18.0743
	NADH + H+ + 2-Chlorophenol <==> NAD+ + 178	1.3.-1.a	12.5	1.78748	3.48049	21.5195
	NADH + H+ + 178 <==> NAD+ + 352	1.3.-1.a	-7.46	1.58698	-16.4795	1.55951
	Water + 352 <==> H+ + Chloride + 489	3.8.1.a	-19.6215	0.791123	-26.8636	-13.3343
	NAD+ + 489 <==> NADH + H+ + Arene diol	1.3.1.a	1.48	1.12677	-7.53951	10.4995
	NAD+ + Arene diol <==> NADH + H+ + Catechol	1.3.1.a	-9.34	2.05697	-18.3595	-0.320488
112	H+ + 1,2,4-Trichlorobenzene + (2) electron <==> Chloride + 1,2-Dichlorobenzene	1.97.1.a	-16.49	1.13852	-52.3314	-34.2924
	Water + 1,2-Dichlorobenzene <==> H+ + Chloride + 2-Chlorophenol	3.8.1.a	-24.3615	0.755444	-31.6036	-18.0743
	NADH + H+ + 2-Chlorophenol <==> NAD+ + 178	1.3.-1.a	12.5	1.78748	3.48049	21.5195
	NADH + H+ + 178 <==> NAD+ + 352	1.3.-1.a	-7.46	1.58698	-16.4795	1.55951
	Water + 352 <==> H+ + Chloride + 489	3.8.1.a	-19.6215	0.791123	-26.8636	-13.3343
	NAD+ + 489 <==> NADH + H+ + 377	1.3.1.a	4.64	1.40727	-4.37951	13.6595
	NAD+ + 377 <==> NADH + H+ + Catechol	1.3.1.a	-12.5	1.78748	-21.5195	-3.48049
113	H+ + 1,2,4-Trichlorobenzene + (2) electron <==> Chloride + 1,2-Dichlorobenzene	1.97.1.a	-16.49	1.13852	-52.3314	-34.2924
	Water + 1,2-Dichlorobenzene <==> H+ + Chloride + 2-Chlorophenol	3.8.1.a	-24.3615	0.755444	-31.6036	-18.0743
	NADH + H+ + 2-Chlorophenol <==> NAD+ + 178	1.3.-1.a	12.5	1.78748	3.48049	21.5195
	NADH + H+ + 178 <==> NAD+ + 353	1.3.-1.a	-1.48	1.12677	-10.4995	7.53951
	NAD+ + 353 <==> NADH + H+ + 177	1.3.1.a	1.48	1.12677	-7.53951	10.4995
	Water + 177 <==> H+ + Chloride + 377	3.8.1.a	-22.4415	0.666303	-29.6836	-16.1543
	NAD+ + 377 <==> NADH + H+ + Catechol	1.3.1.a	-12.5	1.78748	-21.5195	-3.48049
114	H+ + 1,2,4-Trichlorobenzene + (2) electron <==> Chloride + 1,2-Dichlorobenzene	1.97.1.a	-16.49	1.13852	-52.3314	-34.2924
	Water + 1,2-Dichlorobenzene <==> H+ + Chloride + 2-Chlorophenol	3.8.1.a	-24.3615	0.755444	-31.6036	-18.0743
	NADH + H+ + 2-Chlorophenol <==> NAD+ + 178	1.3.-1.a	12.5	1.78748	3.48049	21.5195
	NADH + H+ + 178 <==> NAD+ + 353	1.3.-1.a	-1.48	1.12677	-10.4995	7.53951
	Water + 353 <==> H+ + Chloride + 574	3.8.1.a	-22.4415	0.666303	-29.6836	-16.1543
	NAD+ + 574 <==> NADH + H+ + 377	1.3.1.a	1.48	1.12677	-7.53951	10.4995
	NAD+ + 377 <==> NADH + H+ + Catechol	1.3.1.a	-12.5	1.78748	-21.5195	-3.48049
115	H+ + 1,2,4-Trichlorobenzene + (2) electron <==> Chloride + 1,2-Dichlorobenzene	1.97.1.a	-16.49	1.13852	-52.3314	-34.2924
	Water + 1,2-Dichlorobenzene <==> H+ + Chloride + 2-Chlorophenol	3.8.1.a	-24.3615	0.755444	-31.6036	-18.0743
	NADH + H+ + 2-Chlorophenol <==> NAD+ + 178	1.3.-1.a	12.5	1.78748	3.48049	21.5195
	Water + 178 <==> H+ + Chloride + 377	3.8.1.a	-22.4415	0.666303	-29.6836	-16.1543
	NADH + H+ + 377 <==> NAD+ + 489	1.3.-1.a	-4.64	1.40727	-13.6595	4.37951
	NAD+ + 489 <==> NADH + H+ + Arene diol	1.3.1.a	1.48	1.12677	-7.53951	10.4995
	NAD+ + Arene diol <==> NADH + H+ + Catechol	1.3.1.a	-9.34	2.05697	-18.3595	-0.320488
116	Water + 1,2,4-Trichlorobenzene <==> H+ + Chloride + 2,4-Dichlorophenol	3.8.1.a	-24.3615	0.755444	-31.6036	-18.0743
	NADH + H+ + 2,4-Dichlorophenol <==> NAD+ + 59	1.3.-1.a	7.74	2.11573	-1.27951	16.7595
	NADH + H+ + 59 <==> NAD+ + 162	1.3.-1.a	-1.48	1.12677	-10.4995	7.53951
	H+ + 162 + (2) electron <==> Chloride + 352	1.97.1.a	-17.71	1.18109	-53.5514	-35.5124
	NAD+ + 352 <==> NADH + H+ + 178	1.3.1.a	7.46	1.58698	-1.55951	16.4795
	NAD+ + 178 <==> NADH + H+ + 2-Chlorophenol	1.3.1.a	-12.5	1.78748	-21.5195	-3.48049
	Water + 2-Chlorophenol <==> H+ + Chloride + Catechol	3.8.1.a	-22.4415	0.666303	-29.6836	-16.1543
117	Water + 1,2,4-Trichlorobenzene <==> H+ + Chloride + 2,4-Dichlorophenol	3.8.1.a	-24.3615	0.755444	-31.6036	-18.0743
	NADH + H+ + 2,4-Dichlorophenol <==> NAD+ + 59	1.3.-1.a	7.74	2.11573	-1.27951	16.7595
	NADH + H+ + 59 <==> NAD+ + 162	1.3.-1.a	-1.48	1.12677	-10.4995	7.53951
	H+ + 162 + (2) electron <==> Chloride + 352	1.97.1.a	-17.71	1.18109	-53.5514	-35.5124
	NAD+ + 352 <==> NADH + H+ + 178	1.3.1.a	7.46	1.58698	-1.55951	16.4795
	Water + 178 <==> H+ + Chloride + 377	3.8.1.a	-22.4415	0.666303	-29.6836	-16.1543
	NAD+ + 377 <==> NADH + H+ + Catechol	1.3.1.a	-12.5	1.78748	-21.5195	-3.48049
118	Water + 1,2,4-Trichlorobenzene <==> H+ + Chloride + 2,4-Dichlorophenol	3.8.1.a	-24.3615	0.755444	-31.6036	-18.0743
	NADH + H+ + 2,4-Dichlorophenol <==> NAD+ + 59	1.3.-1.a	7.74	2.11573	-1.27951	16.7595
	NADH + H+ + 59 <==> NAD+ + 162	1.3.-1.a	-1.48	1.12677	-10.4995	7.53951
	H+ + 162 + (2) electron <==> Chloride + 352	1.97.1.a	-17.71	1.18109	-53.5514	-35.5124
	NAD+ + 352 <==> NADH + H+ + 176	1.3.1.a	1.48	1.12677	-7.53951	10.4995
	NAD+ + 176 <==> NADH + H+ + 2-Chlorophenol	1.3.1.a	-6.52	2.18385	-15.5395	2.49951
	Water + 2-Chlorophenol <==> H+ + Chloride + Catechol	3.8.1.a	-22.4415	0.666303	-29.6836	-16.1543
119	Water + 1,2,4-Trichlorobenzene <==> H+ + Chloride + 2,4-Dichlorophenol	3.8.1.a	-24.3615	0.755444	-31.6036	-18.0743
	NADH + H+ + 2,4-Dichlorophenol <==> NAD+ + 59	1.3.-1.a	7.74	2.11573	-1.27951	16.7595
	NADH + H+ + 59 <==> NAD+ + 162	1.3.-1.a	-1.48	1.12677	-10.4995	7.53951
	H+ + 162 + (2) electron <==> Chloride + 352	1.97.1.a	-17.71	1.18109	-53.5514	-35.5124
	NAD+ + 352 <==> NADH + H+ + 176	1.3.1.a	1.48	1.12677	-7.53951	10.4995
	Water + 176 <==> H+ + Chloride + Arene diol	3.8.1.a	-19.6215	0.791123	-26.8636	-13.3343
	NAD+ + Arene diol <==> NADH + H+ + Catechol	1.3.1.a	-9.34	2.05697	-18.3595	-0.320488
120	Water + 1,2,4-Trichlorobenzene <==> H+ + Chloride + 2,4-Dichlorophenol	3.8.1.a	-24.3615	0.755444	-31.6036	-18.0743
	NADH + H+ + 2,4-Dichlorophenol <==> NAD+ + 59	1.3.-1.a	7.74	2.11573	-1.27951	16.7595
	NADH + H+ + 59 <==> NAD+ + 162	1.3.-1.a	-1.48	1.12677	-10.4995	7.53951
	H+ + 162 + (2) electron <==> Chloride + 352	1.97.1.a	-17.71	1.18109	-53.5514	-35.5124
	Water + 352 <==> H+ + Chloride + 489	3.8.1.a	-19.6215	0.791123	-26.8636	-13.3343
	NAD+ + 489 <==> NADH + H+ + Arene diol	1.3.1.a	1.48	1.12677	-7.53951	10.4995
	NAD+ + Arene diol <==> NADH + H+ + Catechol	1.3.1.a	-9.34	2.05697	-18.3595	-0.320488
121	Water + 1,2,4-Trichlorobenzene <==> H+ + Chloride + 2,4-Dichlorophenol	3.8.1.a	-24.3615	0.755444	-31.6036	-18.0743
	NADH + H+ + 2,4-Dichlorophenol <==> NAD+ + 59	1.3.-1.a	7.74	2.11573	-1.27951	16.7595
	NADH + H+ + 59 <==> NAD+ + 162	1.3.-1.a	-1.48	1.12677	-10.4995	7.53951
	H+ + 162 + (2) electron <==> Chloride + 352	1.97.1.a	-17.71	1.18109	-53.5514	-35.5124
	Water + 352 <==> H+ + Chloride + 489	3.8.1.a	-19.6215	0.791123	-26.8636	-13.3343
	NAD+ + 489 <==> NADH + H+ + 377	1.3.1.a	4.64	1.40727	-4.37951	13.6595
	NAD+ + 377 <==> NADH + H+ + Catechol	1.3.1.a	-12.5	1.78748	-21.5195	-3.48049
122	Water + 1,2,4-Trichlorobenzene <==> H+ + Chloride + 2,4-Dichlorophenol	3.8.1.a	-24.3615	0.755444	-31.6036	-18.0743
	NADH + H+ + 2,4-Dichlorophenol <==> NAD+ + 59	1.3.-1.a	7.74	2.11573	-1.27951	16.7595
	H+ + 59 + (2) electron <==> Chloride + 176	1.97.1.a	-17.71	1.18109	-53.5514	-35.5124
	NAD+ + 176 <==> NADH + H+ + 2-Chlorophenol	1.3.1.a	-6.52	2.18385	-15.5395	2.49951
	NADH + H+ + 2-Chlorophenol <==> NAD+ + 177	1.3.-1.a	12.5	1.78748	3.48049	21.5195
	Water + 177 <==> H+ + Chloride + 377	3.8.1.a	-22.4415	0.666303	-29.6836	-16.1543
	NAD+ + 377 <==> NADH + H+ + Catechol	1.3.1.a	-12.5	1.78748	-21.5195	-3.48049
123	Water + 1,2,4-Trichlorobenzene <==> H+ + Chloride + 2,4-Dichlorophenol	3.8.1.a	-24.3615	0.755444	-31.6036	-18.0743
	NADH + H+ + 2,4-Dichlorophenol <==> NAD+ + 59	1.3.-1.a	7.74	2.11573	-1.27951	16.7595
	H+ + 59 + (2) electron <==> Chloride + 176	1.97.1.a	-17.71	1.18109	-53.5514	-35.5124
	NAD+ + 176 <==> NADH + H+ + 2-Chlorophenol	1.3.1.a	-6.52	2.18385	-15.5395	2.49951
	NADH + H+ + 2-Chlorophenol <==> NAD+ + 178	1.3.-1.a	12.5	1.78748	3.48049	21.5195
	Water + 178 <==> H+ + Chloride + 377	3.8.1.a	-22.4415	0.666303	-29.6836	-16.1543
	NAD+ + 377 <==> NADH + H+ + Catechol	1.3.1.a	-12.5	1.78748	-21.5195	-3.48049
124	Water + 1,2,4-Trichlorobenzene <==> H+ + Chloride + 2,4-Dichlorophenol	3.8.1.a	-24.3615	0.755444	-31.6036	-18.0743
	NADH + H+ + 2,4-Dichlorophenol <==> NAD+ + 59	1.3.-1.a	7.74	2.11573	-1.27951	16.7595
	H+ + 59 + (2) electron <==> Chloride + 176	1.97.1.a	-17.71	1.18109	-53.5514	-35.5124
	NADH + H+ + 176 <==> NAD+ + 351	1.3.-1.a	-1.48	1.12677	-10.4995	7.53951
	NAD+ + 351 <==> NADH + H+ + 177	1.3.1.a	7.46	1.58698	-1.55951	16.4795
	NAD+ + 177 <==> NADH + H+ + 2-Chlorophenol	1.3.1.a	-12.5	1.78748	-21.5195	-3.48049
	Water + 2-Chlorophenol <==> H+ + Chloride + Catechol	3.8.1.a	-22.4415	0.666303	-29.6836	-16.1543
125	Water + 1,2,4-Trichlorobenzene <==> H+ + Chloride + 2,4-Dichlorophenol	3.8.1.a	-24.3615	0.755444	-31.6036	-18.0743
	NADH + H+ + 2,4-Dichlorophenol <==> NAD+ + 59	1.3.-1.a	7.74	2.11573	-1.27951	16.7595
	H+ + 59 + (2) electron <==> Chloride + 176	1.97.1.a	-17.71	1.18109	-53.5514	-35.5124
	NADH + H+ + 176 <==> NAD+ + 351	1.3.-1.a	-1.48	1.12677	-10.4995	7.53951
	NAD+ + 351 <==> NADH + H+ + 177	1.3.1.a	7.46	1.58698	-1.55951	16.4795
	Water + 177 <==> H+ + Chloride + 377	3.8.1.a	-22.4415	0.666303	-29.6836	-16.1543
	NAD+ + 377 <==> NADH + H+ + Catechol	1.3.1.a	-12.5	1.78748	-21.5195	-3.48049
126	Water + 1,2,4-Trichlorobenzene <==> H+ + Chloride + 2,4-Dichlorophenol	3.8.1.a	-24.3615	0.755444	-31.6036	-18.0743
	NADH + H+ + 2,4-Dichlorophenol <==> NAD+ + 59	1.3.-1.a	7.74	2.11573	-1.27951	16.7595
	H+ + 59 + (2) electron <==> Chloride + 176	1.97.1.a	-17.71	1.18109	-53.5514	-35.5124
	NADH + H+ + 176 <==> NAD+ + 351	1.3.-1.a	-1.48	1.12677	-10.4995	7.53951
	Water + 351 <==> H+ + Chloride + 489	3.8.1.a	-19.6215	0.791123	-26.8636	-13.3343
	NAD+ + 489 <==> NADH + H+ + Arene diol	1.3.1.a	1.48	1.12677	-7.53951	10.4995
	NAD+ + Arene diol <==> NADH + H+ + Catechol	1.3.1.a	-9.34	2.05697	-18.3595	-0.320488
127	Water + 1,2,4-Trichlorobenzene <==> H+ + Chloride + 2,4-Dichlorophenol	3.8.1.a	-24.3615	0.755444	-31.6036	-18.0743
	NADH + H+ + 2,4-Dichlorophenol <==> NAD+ + 59	1.3.-1.a	7.74	2.11573	-1.27951	16.7595
	H+ + 59 + (2) electron <==> Chloride + 176	1.97.1.a	-17.71	1.18109	-53.5514	-35.5124
	NADH + H+ + 176 <==> NAD+ + 351	1.3.-1.a	-1.48	1.12677	-10.4995	7.53951
	Water + 351 <==> H+ + Chloride + 489	3.8.1.a	-19.6215	0.791123	-26.8636	-13.3343
	NAD+ + 489 <==> NADH + H+ + 377	1.3.1.a	4.64	1.40727	-4.37951	13.6595
	NAD+ + 377 <==> NADH + H+ + Catechol	1.3.1.a	-12.5	1.78748	-21.5195	-3.48049
128	Water + 1,2,4-Trichlorobenzene <==> H+ + Chloride + 2,4-Dichlorophenol	3.8.1.a	-24.3615	0.755444	-31.6036	-18.0743
	NADH + H+ + 2,4-Dichlorophenol <==> NAD+ + 59	1.3.-1.a	7.74	2.11573	-1.27951	16.7595
	H+ + 59 + (2) electron <==> Chloride + 176	1.97.1.a	-17.71	1.18109	-53.5514	-35.5124
	NADH + H+ + 176 <==> NAD+ + 352	1.3.-1.a	-1.48	1.12677	-10.4995	7.53951
	NAD+ + 352 <==> NADH + H+ + 178	1.3.1.a	7.46	1.58698	-1.55951	16.4795
	NAD+ + 178 <==> NADH + H+ + 2-Chlorophenol	1.3.1.a	-12.5	1.78748	-21.5195	-3.48049
	Water + 2-Chlorophenol <==> H+ + Chloride + Catechol	3.8.1.a	-22.4415	0.666303	-29.6836	-16.1543
129	Water + 1,2,4-Trichlorobenzene <==> H+ + Chloride + 2,4-Dichlorophenol	3.8.1.a	-24.3615	0.755444	-31.6036	-18.0743
	NADH + H+ + 2,4-Dichlorophenol <==> NAD+ + 59	1.3.-1.a	7.74	2.11573	-1.27951	16.7595
	H+ + 59 + (2) electron <==> Chloride + 176	1.97.1.a	-17.71	1.18109	-53.5514	-35.5124
	NADH + H+ + 176 <==> NAD+ + 352	1.3.-1.a	-1.48	1.12677	-10.4995	7.53951
	NAD+ + 352 <==> NADH + H+ + 178	1.3.1.a	7.46	1.58698	-1.55951	16.4795
	Water + 178 <==> H+ + Chloride + 377	3.8.1.a	-22.4415	0.666303	-29.6836	-16.1543
	NAD+ + 377 <==> NADH + H+ + Catechol	1.3.1.a	-12.5	1.78748	-21.5195	-3.48049
130	Water + 1,2,4-Trichlorobenzene <==> H+ + Chloride + 2,4-Dichlorophenol	3.8.1.a	-24.3615	0.755444	-31.6036	-18.0743
	NADH + H+ + 2,4-Dichlorophenol <==> NAD+ + 59	1.3.-1.a	7.74	2.11573	-1.27951	16.7595
	H+ + 59 + (2) electron <==> Chloride + 176	1.97.1.a	-17.71	1.18109	-53.5514	-35.5124
	NADH + H+ + 176 <==> NAD+ + 352	1.3.-1.a	-1.48	1.12677	-10.4995	7.53951
	Water + 352 <==> H+ + Chloride + 489	3.8.1.a	-19.6215	0.791123	-26.8636	-13.3343
	NAD+ + 489 <==> NADH + H+ + Arene diol	1.3.1.a	1.48	1.12677	-7.53951	10.4995
	NAD+ + Arene diol <==> NADH + H+ + Catechol	1.3.1.a	-9.34	2.05697	-18.3595	-0.320488
131	Water + 1,2,4-Trichlorobenzene <==> H+ + Chloride + 2,4-Dichlorophenol	3.8.1.a	-24.3615	0.755444	-31.6036	-18.0743
	NADH + H+ + 2,4-Dichlorophenol <==> NAD+ + 59	1.3.-1.a	7.74	2.11573	-1.27951	16.7595
	H+ + 59 + (2) electron <==> Chloride + 176	1.97.1.a	-17.71	1.18109	-53.5514	-35.5124
	NADH + H+ + 176 <==> NAD+ + 352	1.3.-1.a	-1.48	1.12677	-10.4995	7.53951
	Water + 352 <==> H+ + Chloride + 489	3.8.1.a	-19.6215	0.791123	-26.8636	-13.3343
	NAD+ + 489 <==> NADH + H+ + 377	1.3.1.a	4.64	1.40727	-4.37951	13.6595
	NAD+ + 377 <==> NADH + H+ + Catechol	1.3.1.a	-12.5	1.78748	-21.5195	-3.48049
132	Water + 1,2,4-Trichlorobenzene <==> H+ + Chloride + 2,4-Dichlorophenol	3.8.1.a	-24.3615	0.755444	-31.6036	-18.0743
	NADH + H+ + 2,4-Dichlorophenol <==> NAD+ + 59	1.3.-1.a	7.74	2.11573	-1.27951	16.7595
	H+ + 59 + (2) electron <==> Chloride + 176	1.97.1.a	-17.71	1.18109	-53.5514	-35.5124
	Water + 176 <==> H+ + Chloride + Arene diol	3.8.1.a	-19.6215	0.791123	-26.8636	-13.3343
	NADH + H+ + Arene diol <==> NAD+ + 489	1.3.-1.a	-1.48	1.12677	-10.4995	7.53951
	NAD+ + 489 <==> NADH + H+ + 377	1.3.1.a	4.64	1.40727	-4.37951	13.6595
	NAD+ + 377 <==> NADH + H+ + Catechol	1.3.1.a	-12.5	1.78748	-21.5195	-3.48049
133	Water + 1,2,4-Trichlorobenzene <==> H+ + Chloride + 2,4-Dichlorophenol	3.8.1.a	-24.3615	0.755444	-31.6036	-18.0743
	NADH + H+ + 2,4-Dichlorophenol <==> NAD+ + 59	1.3.-1.a	7.74	2.11573	-1.27951	16.7595
	Water + 59 <==> H+ + Chloride + 75	3.8.1.a	-19.6215	0.791123	-26.8636	-13.3343
	H+ + 75 + (2) electron <==> Chloride + Arene diol	1.97.1.a	-17.71	1.18109	-53.5514	-35.5124
	NADH + H+ + Arene diol <==> NAD+ + 489	1.3.-1.a	-1.48	1.12677	-10.4995	7.53951
	NAD+ + 489 <==> NADH + H+ + 377	1.3.1.a	4.64	1.40727	-4.37951	13.6595
	NAD+ + 377 <==> NADH + H+ + Catechol	1.3.1.a	-12.5	1.78748	-21.5195	-3.48049
134	Water + 1,2,4-Trichlorobenzene <==> H+ + Chloride + 2,4-Dichlorophenol	3.8.1.a	-24.3615	0.755444	-31.6036	-18.0743
	H+ + 2,4-Dichlorophenol + (2) electron <==> Chloride + 2-Chlorophenol	1.97.1.a	-16.49	1.13852	-52.3314	-34.2924
	NADH + H+ + 2-Chlorophenol <==> NAD+ + 176	1.3.-1.a	6.52	2.18385	-2.49951	15.5395
	NADH + H+ + 176 <==> NAD+ + 351	1.3.-1.a	-1.48	1.12677	-10.4995	7.53951
	NAD+ + 351 <==> NADH + H+ + 177	1.3.1.a	7.46	1.58698	-1.55951	16.4795
	Water + 177 <==> H+ + Chloride + 377	3.8.1.a	-22.4415	0.666303	-29.6836	-16.1543
	NAD+ + 377 <==> NADH + H+ + Catechol	1.3.1.a	-12.5	1.78748	-21.5195	-3.48049
135	Water + 1,2,4-Trichlorobenzene <==> H+ + Chloride + 2,4-Dichlorophenol	3.8.1.a	-24.3615	0.755444	-31.6036	-18.0743
	H+ + 2,4-Dichlorophenol + (2) electron <==> Chloride + 2-Chlorophenol	1.97.1.a	-16.49	1.13852	-52.3314	-34.2924
	NADH + H+ + 2-Chlorophenol <==> NAD+ + 176	1.3.-1.a	6.52	2.18385	-2.49951	15.5395
	NADH + H+ + 176 <==> NAD+ + 351	1.3.-1.a	-1.48	1.12677	-10.4995	7.53951
	Water + 351 <==> H+ + Chloride + 489	3.8.1.a	-19.6215	0.791123	-26.8636	-13.3343
	NAD+ + 489 <==> NADH + H+ + Arene diol	1.3.1.a	1.48	1.12677	-7.53951	10.4995
	NAD+ + Arene diol <==> NADH + H+ + Catechol	1.3.1.a	-9.34	2.05697	-18.3595	-0.320488
136	Water + 1,2,4-Trichlorobenzene <==> H+ + Chloride + 2,4-Dichlorophenol	3.8.1.a	-24.3615	0.755444	-31.6036	-18.0743
	H+ + 2,4-Dichlorophenol + (2) electron <==> Chloride + 2-Chlorophenol	1.97.1.a	-16.49	1.13852	-52.3314	-34.2924
	NADH + H+ + 2-Chlorophenol <==> NAD+ + 176	1.3.-1.a	6.52	2.18385	-2.49951	15.5395
	NADH + H+ + 176 <==> NAD+ + 351	1.3.-1.a	-1.48	1.12677	-10.4995	7.53951
	Water + 351 <==> H+ + Chloride + 489	3.8.1.a	-19.6215	0.791123	-26.8636	-13.3343
	NAD+ + 489 <==> NADH + H+ + 377	1.3.1.a	4.64	1.40727	-4.37951	13.6595
	NAD+ + 377 <==> NADH + H+ + Catechol	1.3.1.a	-12.5	1.78748	-21.5195	-3.48049
137	Water + 1,2,4-Trichlorobenzene <==> H+ + Chloride + 2,4-Dichlorophenol	3.8.1.a	-24.3615	0.755444	-31.6036	-18.0743
	H+ + 2,4-Dichlorophenol + (2) electron <==> Chloride + 2-Chlorophenol	1.97.1.a	-16.49	1.13852	-52.3314	-34.2924
	NADH + H+ + 2-Chlorophenol <==> NAD+ + 176	1.3.-1.a	6.52	2.18385	-2.49951	15.5395
	NADH + H+ + 176 <==> NAD+ + 352	1.3.-1.a	-1.48	1.12677	-10.4995	7.53951
	NAD+ + 352 <==> NADH + H+ + 178	1.3.1.a	7.46	1.58698	-1.55951	16.4795
	Water + 178 <==> H+ + Chloride + 377	3.8.1.a	-22.4415	0.666303	-29.6836	-16.1543
	NAD+ + 377 <==> NADH + H+ + Catechol	1.3.1.a	-12.5	1.78748	-21.5195	-3.48049
138	Water + 1,2,4-Trichlorobenzene <==> H+ + Chloride + 2,4-Dichlorophenol	3.8.1.a	-24.3615	0.755444	-31.6036	-18.0743
	H+ + 2,4-Dichlorophenol + (2) electron <==> Chloride + 2-Chlorophenol	1.97.1.a	-16.49	1.13852	-52.3314	-34.2924
	NADH + H+ + 2-Chlorophenol <==> NAD+ + 176	1.3.-1.a	6.52	2.18385	-2.49951	15.5395
	NADH + H+ + 176 <==> NAD+ + 352	1.3.-1.a	-1.48	1.12677	-10.4995	7.53951
	Water + 352 <==> H+ + Chloride + 489	3.8.1.a	-19.6215	0.791123	-26.8636	-13.3343
	NAD+ + 489 <==> NADH + H+ + Arene diol	1.3.1.a	1.48	1.12677	-7.53951	10.4995
	NAD+ + Arene diol <==> NADH + H+ + Catechol	1.3.1.a	-9.34	2.05697	-18.3595	-0.320488
139	Water + 1,2,4-Trichlorobenzene <==> H+ + Chloride + 2,4-Dichlorophenol	3.8.1.a	-24.3615	0.755444	-31.6036	-18.0743
	H+ + 2,4-Dichlorophenol + (2) electron <==> Chloride + 2-Chlorophenol	1.97.1.a	-16.49	1.13852	-52.3314	-34.2924
	NADH + H+ + 2-Chlorophenol <==> NAD+ + 176	1.3.-1.a	6.52	2.18385	-2.49951	15.5395
	NADH + H+ + 176 <==> NAD+ + 352	1.3.-1.a	-1.48	1.12677	-10.4995	7.53951
	Water + 352 <==> H+ + Chloride + 489	3.8.1.a	-19.6215	0.791123	-26.8636	-13.3343
	NAD+ + 489 <==> NADH + H+ + 377	1.3.1.a	4.64	1.40727	-4.37951	13.6595
	NAD+ + 377 <==> NADH + H+ + Catechol	1.3.1.a	-12.5	1.78748	-21.5195	-3.48049
140	Water + 1,2,4-Trichlorobenzene <==> H+ + Chloride + 2,4-Dichlorophenol	3.8.1.a	-24.3615	0.755444	-31.6036	-18.0743
	H+ + 2,4-Dichlorophenol + (2) electron <==> Chloride + 2-Chlorophenol	1.97.1.a	-16.49	1.13852	-52.3314	-34.2924
	NADH + H+ + 2-Chlorophenol <==> NAD+ + 176	1.3.-1.a	6.52	2.18385	-2.49951	15.5395
	Water + 176 <==> H+ + Chloride + Arene diol	3.8.1.a	-19.6215	0.791123	-26.8636	-13.3343
	NADH + H+ + Arene diol <==> NAD+ + 489	1.3.-1.a	-1.48	1.12677	-10.4995	7.53951
	NAD+ + 489 <==> NADH + H+ + 377	1.3.1.a	4.64	1.40727	-4.37951	13.6595
	NAD+ + 377 <==> NADH + H+ + Catechol	1.3.1.a	-12.5	1.78748	-21.5195	-3.48049
141	Water + 1,2,4-Trichlorobenzene <==> H+ + Chloride + 2,4-Dichlorophenol	3.8.1.a	-24.3615	0.755444	-31.6036	-18.0743
	H+ + 2,4-Dichlorophenol + (2) electron <==> Chloride + 2-Chlorophenol	1.97.1.a	-16.49	1.13852	-52.3314	-34.2924
	NADH + H+ + 2-Chlorophenol <==> NAD+ + 177	1.3.-1.a	12.5	1.78748	3.48049	21.5195
	NADH + H+ + 177 <==> NAD+ + 351	1.3.-1.a	-7.46	1.58698	-16.4795	1.55951
	NAD+ + 351 <==> NADH + H+ + 176	1.3.1.a	1.48	1.12677	-7.53951	10.4995
	Water + 176 <==> H+ + Chloride + Arene diol	3.8.1.a	-19.6215	0.791123	-26.8636	-13.3343
	NAD+ + Arene diol <==> NADH + H+ + Catechol	1.3.1.a	-9.34	2.05697	-18.3595	-0.320488
142	Water + 1,2,4-Trichlorobenzene <==> H+ + Chloride + 2,4-Dichlorophenol	3.8.1.a	-24.3615	0.755444	-31.6036	-18.0743
	H+ + 2,4-Dichlorophenol + (2) electron <==> Chloride + 2-Chlorophenol	1.97.1.a	-16.49	1.13852	-52.3314	-34.2924
	NADH + H+ + 2-Chlorophenol <==> NAD+ + 177	1.3.-1.a	12.5	1.78748	3.48049	21.5195
	NADH + H+ + 177 <==> NAD+ + 351	1.3.-1.a	-7.46	1.58698	-16.4795	1.55951
	Water + 351 <==> H+ + Chloride + 489	3.8.1.a	-19.6215	0.791123	-26.8636	-13.3343
	NAD+ + 489 <==> NADH + H+ + Arene diol	1.3.1.a	1.48	1.12677	-7.53951	10.4995
	NAD+ + Arene diol <==> NADH + H+ + Catechol	1.3.1.a	-9.34	2.05697	-18.3595	-0.320488
143	Water + 1,2,4-Trichlorobenzene <==> H+ + Chloride + 2,4-Dichlorophenol	3.8.1.a	-24.3615	0.755444	-31.6036	-18.0743
	H+ + 2,4-Dichlorophenol + (2) electron <==> Chloride + 2-Chlorophenol	1.97.1.a	-16.49	1.13852	-52.3314	-34.2924
	NADH + H+ + 2-Chlorophenol <==> NAD+ + 177	1.3.-1.a	12.5	1.78748	3.48049	21.5195
	NADH + H+ + 177 <==> NAD+ + 351	1.3.-1.a	-7.46	1.58698	-16.4795	1.55951
	Water + 351 <==> H+ + Chloride + 489	3.8.1.a	-19.6215	0.791123	-26.8636	-13.3343
	NAD+ + 489 <==> NADH + H+ + 377	1.3.1.a	4.64	1.40727	-4.37951	13.6595
	NAD+ + 377 <==> NADH + H+ + Catechol	1.3.1.a	-12.5	1.78748	-21.5195	-3.48049
144	Water + 1,2,4-Trichlorobenzene <==> H+ + Chloride + 2,4-Dichlorophenol	3.8.1.a	-24.3615	0.755444	-31.6036	-18.0743
	H+ + 2,4-Dichlorophenol + (2) electron <==> Chloride + 2-Chlorophenol	1.97.1.a	-16.49	1.13852	-52.3314	-34.2924
	NADH + H+ + 2-Chlorophenol <==> NAD+ + 177	1.3.-1.a	12.5	1.78748	3.48049	21.5195
	NADH + H+ + 177 <==> NAD+ + 353	1.3.-1.a	-1.48	1.12677	-10.4995	7.53951
	NAD+ + 353 <==> NADH + H+ + 178	1.3.1.a	1.48	1.12677	-7.53951	10.4995
	Water + 178 <==> H+ + Chloride + 377	3.8.1.a	-22.4415	0.666303	-29.6836	-16.1543
	NAD+ + 377 <==> NADH + H+ + Catechol	1.3.1.a	-12.5	1.78748	-21.5195	-3.48049
145	Water + 1,2,4-Trichlorobenzene <==> H+ + Chloride + 2,4-Dichlorophenol	3.8.1.a	-24.3615	0.755444	-31.6036	-18.0743
	H+ + 2,4-Dichlorophenol + (2) electron <==> Chloride + 2-Chlorophenol	1.97.1.a	-16.49	1.13852	-52.3314	-34.2924
	NADH + H+ + 2-Chlorophenol <==> NAD+ + 177	1.3.-1.a	12.5	1.78748	3.48049	21.5195
	NADH + H+ + 177 <==> NAD+ + 353	1.3.-1.a	-1.48	1.12677	-10.4995	7.53951
	Water + 353 <==> H+ + Chloride + 574	3.8.1.a	-22.4415	0.666303	-29.6836	-16.1543
	NAD+ + 574 <==> NADH + H+ + 377	1.3.1.a	1.48	1.12677	-7.53951	10.4995
	NAD+ + 377 <==> NADH + H+ + Catechol	1.3.1.a	-12.5	1.78748	-21.5195	-3.48049
146	Water + 1,2,4-Trichlorobenzene <==> H+ + Chloride + 2,4-Dichlorophenol	3.8.1.a	-24.3615	0.755444	-31.6036	-18.0743
	H+ + 2,4-Dichlorophenol + (2) electron <==> Chloride + 2-Chlorophenol	1.97.1.a	-16.49	1.13852	-52.3314	-34.2924
	NADH + H+ + 2-Chlorophenol <==> NAD+ + 177	1.3.-1.a	12.5	1.78748	3.48049	21.5195
	Water + 177 <==> H+ + Chloride + 377	3.8.1.a	-22.4415	0.666303	-29.6836	-16.1543
	NADH + H+ + 377 <==> NAD+ + 489	1.3.-1.a	-4.64	1.40727	-13.6595	4.37951
	NAD+ + 489 <==> NADH + H+ + Arene diol	1.3.1.a	1.48	1.12677	-7.53951	10.4995
	NAD+ + Arene diol <==> NADH + H+ + Catechol	1.3.1.a	-9.34	2.05697	-18.3595	-0.320488
147	Water + 1,2,4-Trichlorobenzene <==> H+ + Chloride + 2,4-Dichlorophenol	3.8.1.a	-24.3615	0.755444	-31.6036	-18.0743
	H+ + 2,4-Dichlorophenol + (2) electron <==> Chloride + 2-Chlorophenol	1.97.1.a	-16.49	1.13852	-52.3314	-34.2924
	NADH + H+ + 2-Chlorophenol <==> NAD+ + 178	1.3.-1.a	12.5	1.78748	3.48049	21.5195
	NADH + H+ + 178 <==> NAD+ + 352	1.3.-1.a	-7.46	1.58698	-16.4795	1.55951
	NAD+ + 352 <==> NADH + H+ + 176	1.3.1.a	1.48	1.12677	-7.53951	10.4995
	Water + 176 <==> H+ + Chloride + Arene diol	3.8.1.a	-19.6215	0.791123	-26.8636	-13.3343
	NAD+ + Arene diol <==> NADH + H+ + Catechol	1.3.1.a	-9.34	2.05697	-18.3595	-0.320488
148	Water + 1,2,4-Trichlorobenzene <==> H+ + Chloride + 2,4-Dichlorophenol	3.8.1.a	-24.3615	0.755444	-31.6036	-18.0743
	H+ + 2,4-Dichlorophenol + (2) electron <==> Chloride + 2-Chlorophenol	1.97.1.a	-16.49	1.13852	-52.3314	-34.2924
	NADH + H+ + 2-Chlorophenol <==> NAD+ + 178	1.3.-1.a	12.5	1.78748	3.48049	21.5195
	NADH + H+ + 178 <==> NAD+ + 352	1.3.-1.a	-7.46	1.58698	-16.4795	1.55951
	Water + 352 <==> H+ + Chloride + 489	3.8.1.a	-19.6215	0.791123	-26.8636	-13.3343
	NAD+ + 489 <==> NADH + H+ + Arene diol	1.3.1.a	1.48	1.12677	-7.53951	10.4995
	NAD+ + Arene diol <==> NADH + H+ + Catechol	1.3.1.a	-9.34	2.05697	-18.3595	-0.320488
149	Water + 1,2,4-Trichlorobenzene <==> H+ + Chloride + 2,4-Dichlorophenol	3.8.1.a	-24.3615	0.755444	-31.6036	-18.0743
	H+ + 2,4-Dichlorophenol + (2) electron <==> Chloride + 2-Chlorophenol	1.97.1.a	-16.49	1.13852	-52.3314	-34.2924
	NADH + H+ + 2-Chlorophenol <==> NAD+ + 178	1.3.-1.a	12.5	1.78748	3.48049	21.5195
	NADH + H+ + 178 <==> NAD+ + 352	1.3.-1.a	-7.46	1.58698	-16.4795	1.55951
	Water + 352 <==> H+ + Chloride + 489	3.8.1.a	-19.6215	0.791123	-26.8636	-13.3343
	NAD+ + 489 <==> NADH + H+ + 377	1.3.1.a	4.64	1.40727	-4.37951	13.6595
	NAD+ + 377 <==> NADH + H+ + Catechol	1.3.1.a	-12.5	1.78748	-21.5195	-3.48049
150	Water + 1,2,4-Trichlorobenzene <==> H+ + Chloride + 2,4-Dichlorophenol	3.8.1.a	-24.3615	0.755444	-31.6036	-18.0743
	H+ + 2,4-Dichlorophenol + (2) electron <==> Chloride + 2-Chlorophenol	1.97.1.a	-16.49	1.13852	-52.3314	-34.2924
	NADH + H+ + 2-Chlorophenol <==> NAD+ + 178	1.3.-1.a	12.5	1.78748	3.48049	21.5195
	NADH + H+ + 178 <==> NAD+ + 353	1.3.-1.a	-1.48	1.12677	-10.4995	7.53951
	NAD+ + 353 <==> NADH + H+ + 177	1.3.1.a	1.48	1.12677	-7.53951	10.4995
	Water + 177 <==> H+ + Chloride + 377	3.8.1.a	-22.4415	0.666303	-29.6836	-16.1543
	NAD+ + 377 <==> NADH + H+ + Catechol	1.3.1.a	-12.5	1.78748	-21.5195	-3.48049
151	Water + 1,2,4-Trichlorobenzene <==> H+ + Chloride + 2,4-Dichlorophenol	3.8.1.a	-24.3615	0.755444	-31.6036	-18.0743
	H+ + 2,4-Dichlorophenol + (2) electron <==> Chloride + 2-Chlorophenol	1.97.1.a	-16.49	1.13852	-52.3314	-34.2924
	NADH + H+ + 2-Chlorophenol <==> NAD+ + 178	1.3.-1.a	12.5	1.78748	3.48049	21.5195
	NADH + H+ + 178 <==> NAD+ + 353	1.3.-1.a	-1.48	1.12677	-10.4995	7.53951
	Water + 353 <==> H+ + Chloride + 574	3.8.1.a	-22.4415	0.666303	-29.6836	-16.1543
	NAD+ + 574 <==> NADH + H+ + 377	1.3.1.a	1.48	1.12677	-7.53951	10.4995
	NAD+ + 377 <==> NADH + H+ + Catechol	1.3.1.a	-12.5	1.78748	-21.5195	-3.48049
152	Water + 1,2,4-Trichlorobenzene <==> H+ + Chloride + 2,4-Dichlorophenol	3.8.1.a	-24.3615	0.755444	-31.6036	-18.0743
	H+ + 2,4-Dichlorophenol + (2) electron <==> Chloride + 2-Chlorophenol	1.97.1.a	-16.49	1.13852	-52.3314	-34.2924
	NADH + H+ + 2-Chlorophenol <==> NAD+ + 178	1.3.-1.a	12.5	1.78748	3.48049	21.5195
	Water + 178 <==> H+ + Chloride + 377	3.8.1.a	-22.4415	0.666303	-29.6836	-16.1543
	NADH + H+ + 377 <==> NAD+ + 489	1.3.-1.a	-4.64	1.40727	-13.6595	4.37951
	NAD+ + 489 <==> NADH + H+ + Arene diol	1.3.1.a	1.48	1.12677	-7.53951	10.4995
	NAD+ + Arene diol <==> NADH + H+ + Catechol	1.3.1.a	-9.34	2.05697	-18.3595	-0.320488
153	Water + 1,2,4-Trichlorobenzene <==> H+ + Chloride + 2,4-Dichlorophenol	3.8.1.a	-24.3615	0.755444	-31.6036	-18.0743
	Water + 2,4-Dichlorophenol <==> H+ + Chloride + 4-ChloroCatechol	3.8.1.a	-22.4415	0.666303	-29.6836	-16.1543
	NADH + H+ + 4-ChloroCatechol <==> NAD+ + 75	1.3.-1.a	10.56	1.98449	1.54049	19.5795
	H+ + 75 + (2) electron <==> Chloride + Arene diol	1.97.1.a	-17.71	1.18109	-53.5514	-35.5124
	NADH + H+ + Arene diol <==> NAD+ + 489	1.3.-1.a	-1.48	1.12677	-10.4995	7.53951
	NAD+ + 489 <==> NADH + H+ + 377	1.3.1.a	4.64	1.40727	-4.37951	13.6595
	NAD+ + 377 <==> NADH + H+ + Catechol	1.3.1.a	-12.5	1.78748	-21.5195	-3.48049
154	Water + 1,2,4-Trichlorobenzene <==> H+ + Chloride + 2,5-Dichlorophenol	3.8.1.a	-24.3615	0.755444	-31.6036	-18.0743
	NADH + H+ + 2,5-Dichlorophenol <==> NAD+ + 62	1.3.-1.a	7.74	2.11573	-1.27951	16.7595
	NADH + H+ + 62 <==> NAD+ + 165	1.3.-1.a	-1.48	1.12677	-10.4995	7.53951
	H+ + 165 + (2) electron <==> Chloride + 351	1.97.1.a	-17.71	1.18109	-53.5514	-35.5124
	NAD+ + 351 <==> NADH + H+ + 177	1.3.1.a	7.46	1.58698	-1.55951	16.4795
	NAD+ + 177 <==> NADH + H+ + 2-Chlorophenol	1.3.1.a	-12.5	1.78748	-21.5195	-3.48049
	Water + 2-Chlorophenol <==> H+ + Chloride + Catechol	3.8.1.a	-22.4415	0.666303	-29.6836	-16.1543
155	Water + 1,2,4-Trichlorobenzene <==> H+ + Chloride + 2,5-Dichlorophenol	3.8.1.a	-24.3615	0.755444	-31.6036	-18.0743
	NADH + H+ + 2,5-Dichlorophenol <==> NAD+ + 62	1.3.-1.a	7.74	2.11573	-1.27951	16.7595
	NADH + H+ + 62 <==> NAD+ + 165	1.3.-1.a	-1.48	1.12677	-10.4995	7.53951
	H+ + 165 + (2) electron <==> Chloride + 351	1.97.1.a	-17.71	1.18109	-53.5514	-35.5124
	NAD+ + 351 <==> NADH + H+ + 177	1.3.1.a	7.46	1.58698	-1.55951	16.4795
	Water + 177 <==> H+ + Chloride + 377	3.8.1.a	-22.4415	0.666303	-29.6836	-16.1543
	NAD+ + 377 <==> NADH + H+ + Catechol	1.3.1.a	-12.5	1.78748	-21.5195	-3.48049
156	Water + 1,2,4-Trichlorobenzene <==> H+ + Chloride + 2,5-Dichlorophenol	3.8.1.a	-24.3615	0.755444	-31.6036	-18.0743
	NADH + H+ + 2,5-Dichlorophenol <==> NAD+ + 62	1.3.-1.a	7.74	2.11573	-1.27951	16.7595
	NADH + H+ + 62 <==> NAD+ + 165	1.3.-1.a	-1.48	1.12677	-10.4995	7.53951
	H+ + 165 + (2) electron <==> Chloride + 351	1.97.1.a	-17.71	1.18109	-53.5514	-35.5124
	NAD+ + 351 <==> NADH + H+ + 176	1.3.1.a	1.48	1.12677	-7.53951	10.4995
	NAD+ + 176 <==> NADH + H+ + 2-Chlorophenol	1.3.1.a	-6.52	2.18385	-15.5395	2.49951
	Water + 2-Chlorophenol <==> H+ + Chloride + Catechol	3.8.1.a	-22.4415	0.666303	-29.6836	-16.1543
157	Water + 1,2,4-Trichlorobenzene <==> H+ + Chloride + 2,5-Dichlorophenol	3.8.1.a	-24.3615	0.755444	-31.6036	-18.0743
	NADH + H+ + 2,5-Dichlorophenol <==> NAD+ + 62	1.3.-1.a	7.74	2.11573	-1.27951	16.7595
	NADH + H+ + 62 <==> NAD+ + 165	1.3.-1.a	-1.48	1.12677	-10.4995	7.53951
	H+ + 165 + (2) electron <==> Chloride + 351	1.97.1.a	-17.71	1.18109	-53.5514	-35.5124
	NAD+ + 351 <==> NADH + H+ + 176	1.3.1.a	1.48	1.12677	-7.53951	10.4995
	Water + 176 <==> H+ + Chloride + Arene diol	3.8.1.a	-19.6215	0.791123	-26.8636	-13.3343
	NAD+ + Arene diol <==> NADH + H+ + Catechol	1.3.1.a	-9.34	2.05697	-18.3595	-0.320488
158	Water + 1,2,4-Trichlorobenzene <==> H+ + Chloride + 2,5-Dichlorophenol	3.8.1.a	-24.3615	0.755444	-31.6036	-18.0743
	NADH + H+ + 2,5-Dichlorophenol <==> NAD+ + 62	1.3.-1.a	7.74	2.11573	-1.27951	16.7595
	NADH + H+ + 62 <==> NAD+ + 165	1.3.-1.a	-1.48	1.12677	-10.4995	7.53951
	H+ + 165 + (2) electron <==> Chloride + 351	1.97.1.a	-17.71	1.18109	-53.5514	-35.5124
	Water + 351 <==> H+ + Chloride + 489	3.8.1.a	-19.6215	0.791123	-26.8636	-13.3343
	NAD+ + 489 <==> NADH + H+ + Arene diol	1.3.1.a	1.48	1.12677	-7.53951	10.4995
	NAD+ + Arene diol <==> NADH + H+ + Catechol	1.3.1.a	-9.34	2.05697	-18.3595	-0.320488
159	Water + 1,2,4-Trichlorobenzene <==> H+ + Chloride + 2,5-Dichlorophenol	3.8.1.a	-24.3615	0.755444	-31.6036	-18.0743
	NADH + H+ + 2,5-Dichlorophenol <==> NAD+ + 62	1.3.-1.a	7.74	2.11573	-1.27951	16.7595
	NADH + H+ + 62 <==> NAD+ + 165	1.3.-1.a	-1.48	1.12677	-10.4995	7.53951
	H+ + 165 + (2) electron <==> Chloride + 351	1.97.1.a	-17.71	1.18109	-53.5514	-35.5124
	Water + 351 <==> H+ + Chloride + 489	3.8.1.a	-19.6215	0.791123	-26.8636	-13.3343
	NAD+ + 489 <==> NADH + H+ + 377	1.3.1.a	4.64	1.40727	-4.37951	13.6595
	NAD+ + 377 <==> NADH + H+ + Catechol	1.3.1.a	-12.5	1.78748	-21.5195	-3.48049
160	Water + 1,2,4-Trichlorobenzene <==> H+ + Chloride + 2,5-Dichlorophenol	3.8.1.a	-24.3615	0.755444	-31.6036	-18.0743
	NADH + H+ + 2,5-Dichlorophenol <==> NAD+ + 62	1.3.-1.a	7.74	2.11573	-1.27951	16.7595
	H+ + 62 + (2) electron <==> Chloride + 176	1.97.1.a	-17.71	1.18109	-53.5514	-35.5124
	NAD+ + 176 <==> NADH + H+ + 2-Chlorophenol	1.3.1.a	-6.52	2.18385	-15.5395	2.49951
	NADH + H+ + 2-Chlorophenol <==> NAD+ + 177	1.3.-1.a	12.5	1.78748	3.48049	21.5195
	Water + 177 <==> H+ + Chloride + 377	3.8.1.a	-22.4415	0.666303	-29.6836	-16.1543
	NAD+ + 377 <==> NADH + H+ + Catechol	1.3.1.a	-12.5	1.78748	-21.5195	-3.48049
161	Water + 1,2,4-Trichlorobenzene <==> H+ + Chloride + 2,5-Dichlorophenol	3.8.1.a	-24.3615	0.755444	-31.6036	-18.0743
	NADH + H+ + 2,5-Dichlorophenol <==> NAD+ + 62	1.3.-1.a	7.74	2.11573	-1.27951	16.7595
	H+ + 62 + (2) electron <==> Chloride + 176	1.97.1.a	-17.71	1.18109	-53.5514	-35.5124
	NAD+ + 176 <==> NADH + H+ + 2-Chlorophenol	1.3.1.a	-6.52	2.18385	-15.5395	2.49951
	NADH + H+ + 2-Chlorophenol <==> NAD+ + 178	1.3.-1.a	12.5	1.78748	3.48049	21.5195
	Water + 178 <==> H+ + Chloride + 377	3.8.1.a	-22.4415	0.666303	-29.6836	-16.1543
	NAD+ + 377 <==> NADH + H+ + Catechol	1.3.1.a	-12.5	1.78748	-21.5195	-3.48049
162	Water + 1,2,4-Trichlorobenzene <==> H+ + Chloride + 2,5-Dichlorophenol	3.8.1.a	-24.3615	0.755444	-31.6036	-18.0743
	NADH + H+ + 2,5-Dichlorophenol <==> NAD+ + 62	1.3.-1.a	7.74	2.11573	-1.27951	16.7595
	H+ + 62 + (2) electron <==> Chloride + 176	1.97.1.a	-17.71	1.18109	-53.5514	-35.5124
	NADH + H+ + 176 <==> NAD+ + 351	1.3.-1.a	-1.48	1.12677	-10.4995	7.53951
	NAD+ + 351 <==> NADH + H+ + 177	1.3.1.a	7.46	1.58698	-1.55951	16.4795
	NAD+ + 177 <==> NADH + H+ + 2-Chlorophenol	1.3.1.a	-12.5	1.78748	-21.5195	-3.48049
	Water + 2-Chlorophenol <==> H+ + Chloride + Catechol	3.8.1.a	-22.4415	0.666303	-29.6836	-16.1543
163	Water + 1,2,4-Trichlorobenzene <==> H+ + Chloride + 2,5-Dichlorophenol	3.8.1.a	-24.3615	0.755444	-31.6036	-18.0743
	NADH + H+ + 2,5-Dichlorophenol <==> NAD+ + 62	1.3.-1.a	7.74	2.11573	-1.27951	16.7595
	H+ + 62 + (2) electron <==> Chloride + 176	1.97.1.a	-17.71	1.18109	-53.5514	-35.5124
	NADH + H+ + 176 <==> NAD+ + 351	1.3.-1.a	-1.48	1.12677	-10.4995	7.53951
	NAD+ + 351 <==> NADH + H+ + 177	1.3.1.a	7.46	1.58698	-1.55951	16.4795
	Water + 177 <==> H+ + Chloride + 377	3.8.1.a	-22.4415	0.666303	-29.6836	-16.1543
	NAD+ + 377 <==> NADH + H+ + Catechol	1.3.1.a	-12.5	1.78748	-21.5195	-3.48049
164	Water + 1,2,4-Trichlorobenzene <==> H+ + Chloride + 2,5-Dichlorophenol	3.8.1.a	-24.3615	0.755444	-31.6036	-18.0743
	NADH + H+ + 2,5-Dichlorophenol <==> NAD+ + 62	1.3.-1.a	7.74	2.11573	-1.27951	16.7595
	H+ + 62 + (2) electron <==> Chloride + 176	1.97.1.a	-17.71	1.18109	-53.5514	-35.5124
	NADH + H+ + 176 <==> NAD+ + 351	1.3.-1.a	-1.48	1.12677	-10.4995	7.53951
	Water + 351 <==> H+ + Chloride + 489	3.8.1.a	-19.6215	0.791123	-26.8636	-13.3343
	NAD+ + 489 <==> NADH + H+ + Arene diol	1.3.1.a	1.48	1.12677	-7.53951	10.4995
	NAD+ + Arene diol <==> NADH + H+ + Catechol	1.3.1.a	-9.34	2.05697	-18.3595	-0.320488
165	Water + 1,2,4-Trichlorobenzene <==> H+ + Chloride + 2,5-Dichlorophenol	3.8.1.a	-24.3615	0.755444	-31.6036	-18.0743
	NADH + H+ + 2,5-Dichlorophenol <==> NAD+ + 62	1.3.-1.a	7.74	2.11573	-1.27951	16.7595
	H+ + 62 + (2) electron <==> Chloride + 176	1.97.1.a	-17.71	1.18109	-53.5514	-35.5124
	NADH + H+ + 176 <==> NAD+ + 351	1.3.-1.a	-1.48	1.12677	-10.4995	7.53951
	Water + 351 <==> H+ + Chloride + 489	3.8.1.a	-19.6215	0.791123	-26.8636	-13.3343
	NAD+ + 489 <==> NADH + H+ + 377	1.3.1.a	4.64	1.40727	-4.37951	13.6595
	NAD+ + 377 <==> NADH + H+ + Catechol	1.3.1.a	-12.5	1.78748	-21.5195	-3.48049
166	Water + 1,2,4-Trichlorobenzene <==> H+ + Chloride + 2,5-Dichlorophenol	3.8.1.a	-24.3615	0.755444	-31.6036	-18.0743
	NADH + H+ + 2,5-Dichlorophenol <==> NAD+ + 62	1.3.-1.a	7.74	2.11573	-1.27951	16.7595
	H+ + 62 + (2) electron <==> Chloride + 176	1.97.1.a	-17.71	1.18109	-53.5514	-35.5124
	NADH + H+ + 176 <==> NAD+ + 352	1.3.-1.a	-1.48	1.12677	-10.4995	7.53951
	NAD+ + 352 <==> NADH + H+ + 178	1.3.1.a	7.46	1.58698	-1.55951	16.4795
	NAD+ + 178 <==> NADH + H+ + 2-Chlorophenol	1.3.1.a	-12.5	1.78748	-21.5195	-3.48049
	Water + 2-Chlorophenol <==> H+ + Chloride + Catechol	3.8.1.a	-22.4415	0.666303	-29.6836	-16.1543
167	Water + 1,2,4-Trichlorobenzene <==> H+ + Chloride + 2,5-Dichlorophenol	3.8.1.a	-24.3615	0.755444	-31.6036	-18.0743
	NADH + H+ + 2,5-Dichlorophenol <==> NAD+ + 62	1.3.-1.a	7.74	2.11573	-1.27951	16.7595
	H+ + 62 + (2) electron <==> Chloride + 176	1.97.1.a	-17.71	1.18109	-53.5514	-35.5124
	NADH + H+ + 176 <==> NAD+ + 352	1.3.-1.a	-1.48	1.12677	-10.4995	7.53951
	NAD+ + 352 <==> NADH + H+ + 178	1.3.1.a	7.46	1.58698	-1.55951	16.4795
	Water + 178 <==> H+ + Chloride + 377	3.8.1.a	-22.4415	0.666303	-29.6836	-16.1543
	NAD+ + 377 <==> NADH + H+ + Catechol	1.3.1.a	-12.5	1.78748	-21.5195	-3.48049
168	Water + 1,2,4-Trichlorobenzene <==> H+ + Chloride + 2,5-Dichlorophenol	3.8.1.a	-24.3615	0.755444	-31.6036	-18.0743
	NADH + H+ + 2,5-Dichlorophenol <==> NAD+ + 62	1.3.-1.a	7.74	2.11573	-1.27951	16.7595
	H+ + 62 + (2) electron <==> Chloride + 176	1.97.1.a	-17.71	1.18109	-53.5514	-35.5124
	NADH + H+ + 176 <==> NAD+ + 352	1.3.-1.a	-1.48	1.12677	-10.4995	7.53951
	Water + 352 <==> H+ + Chloride + 489	3.8.1.a	-19.6215	0.791123	-26.8636	-13.3343
	NAD+ + 489 <==> NADH + H+ + Arene diol	1.3.1.a	1.48	1.12677	-7.53951	10.4995
	NAD+ + Arene diol <==> NADH + H+ + Catechol	1.3.1.a	-9.34	2.05697	-18.3595	-0.320488
169	Water + 1,2,4-Trichlorobenzene <==> H+ + Chloride + 2,5-Dichlorophenol	3.8.1.a	-24.3615	0.755444	-31.6036	-18.0743
	NADH + H+ + 2,5-Dichlorophenol <==> NAD+ + 62	1.3.-1.a	7.74	2.11573	-1.27951	16.7595
	H+ + 62 + (2) electron <==> Chloride + 176	1.97.1.a	-17.71	1.18109	-53.5514	-35.5124
	NADH + H+ + 176 <==> NAD+ + 352	1.3.-1.a	-1.48	1.12677	-10.4995	7.53951
	Water + 352 <==> H+ + Chloride + 489	3.8.1.a	-19.6215	0.791123	-26.8636	-13.3343
	NAD+ + 489 <==> NADH + H+ + 377	1.3.1.a	4.64	1.40727	-4.37951	13.6595
	NAD+ + 377 <==> NADH + H+ + Catechol	1.3.1.a	-12.5	1.78748	-21.5195	-3.48049
170	Water + 1,2,4-Trichlorobenzene <==> H+ + Chloride + 2,5-Dichlorophenol	3.8.1.a	-24.3615	0.755444	-31.6036	-18.0743
	NADH + H+ + 2,5-Dichlorophenol <==> NAD+ + 62	1.3.-1.a	7.74	2.11573	-1.27951	16.7595
	H+ + 62 + (2) electron <==> Chloride + 176	1.97.1.a	-17.71	1.18109	-53.5514	-35.5124
	Water + 176 <==> H+ + Chloride + Arene diol	3.8.1.a	-19.6215	0.791123	-26.8636	-13.3343
	NADH + H+ + Arene diol <==> NAD+ + 489	1.3.-1.a	-1.48	1.12677	-10.4995	7.53951
	NAD+ + 489 <==> NADH + H+ + 377	1.3.1.a	4.64	1.40727	-4.37951	13.6595
	NAD+ + 377 <==> NADH + H+ + Catechol	1.3.1.a	-12.5	1.78748	-21.5195	-3.48049
171	Water + 1,2,4-Trichlorobenzene <==> H+ + Chloride + 2,5-Dichlorophenol	3.8.1.a	-24.3615	0.755444	-31.6036	-18.0743
	NADH + H+ + 2,5-Dichlorophenol <==> NAD+ + 62	1.3.-1.a	7.74	2.11573	-1.27951	16.7595
	Water + 62 <==> H+ + Chloride + 75	3.8.1.a	-19.6215	0.791123	-26.8636	-13.3343
	H+ + 75 + (2) electron <==> Chloride + Arene diol	1.97.1.a	-17.71	1.18109	-53.5514	-35.5124
	NADH + H+ + Arene diol <==> NAD+ + 489	1.3.-1.a	-1.48	1.12677	-10.4995	7.53951
	NAD+ + 489 <==> NADH + H+ + 377	1.3.1.a	4.64	1.40727	-4.37951	13.6595
	NAD+ + 377 <==> NADH + H+ + Catechol	1.3.1.a	-12.5	1.78748	-21.5195	-3.48049
172	Water + 1,2,4-Trichlorobenzene <==> H+ + Chloride + 2,5-Dichlorophenol	3.8.1.a	-24.3615	0.755444	-31.6036	-18.0743
	H+ + 2,5-Dichlorophenol + (2) electron <==> Chloride + 2-Chlorophenol	1.97.1.a	-16.49	1.13852	-52.3314	-34.2924
	NADH + H+ + 2-Chlorophenol <==> NAD+ + 176	1.3.-1.a	6.52	2.18385	-2.49951	15.5395
	NADH + H+ + 176 <==> NAD+ + 351	1.3.-1.a	-1.48	1.12677	-10.4995	7.53951
	NAD+ + 351 <==> NADH + H+ + 177	1.3.1.a	7.46	1.58698	-1.55951	16.4795
	Water + 177 <==> H+ + Chloride + 377	3.8.1.a	-22.4415	0.666303	-29.6836	-16.1543
	NAD+ + 377 <==> NADH + H+ + Catechol	1.3.1.a	-12.5	1.78748	-21.5195	-3.48049
173	Water + 1,2,4-Trichlorobenzene <==> H+ + Chloride + 2,5-Dichlorophenol	3.8.1.a	-24.3615	0.755444	-31.6036	-18.0743
	H+ + 2,5-Dichlorophenol + (2) electron <==> Chloride + 2-Chlorophenol	1.97.1.a	-16.49	1.13852	-52.3314	-34.2924
	NADH + H+ + 2-Chlorophenol <==> NAD+ + 176	1.3.-1.a	6.52	2.18385	-2.49951	15.5395
	NADH + H+ + 176 <==> NAD+ + 351	1.3.-1.a	-1.48	1.12677	-10.4995	7.53951
	Water + 351 <==> H+ + Chloride + 489	3.8.1.a	-19.6215	0.791123	-26.8636	-13.3343
	NAD+ + 489 <==> NADH + H+ + Arene diol	1.3.1.a	1.48	1.12677	-7.53951	10.4995
	NAD+ + Arene diol <==> NADH + H+ + Catechol	1.3.1.a	-9.34	2.05697	-18.3595	-0.320488
174	Water + 1,2,4-Trichlorobenzene <==> H+ + Chloride + 2,5-Dichlorophenol	3.8.1.a	-24.3615	0.755444	-31.6036	-18.0743
	H+ + 2,5-Dichlorophenol + (2) electron <==> Chloride + 2-Chlorophenol	1.97.1.a	-16.49	1.13852	-52.3314	-34.2924
	NADH + H+ + 2-Chlorophenol <==> NAD+ + 176	1.3.-1.a	6.52	2.18385	-2.49951	15.5395
	NADH + H+ + 176 <==> NAD+ + 351	1.3.-1.a	-1.48	1.12677	-10.4995	7.53951
	Water + 351 <==> H+ + Chloride + 489	3.8.1.a	-19.6215	0.791123	-26.8636	-13.3343
	NAD+ + 489 <==> NADH + H+ + 377	1.3.1.a	4.64	1.40727	-4.37951	13.6595
	NAD+ + 377 <==> NADH + H+ + Catechol	1.3.1.a	-12.5	1.78748	-21.5195	-3.48049
175	Water + 1,2,4-Trichlorobenzene <==> H+ + Chloride + 2,5-Dichlorophenol	3.8.1.a	-24.3615	0.755444	-31.6036	-18.0743
	H+ + 2,5-Dichlorophenol + (2) electron <==> Chloride + 2-Chlorophenol	1.97.1.a	-16.49	1.13852	-52.3314	-34.2924
	NADH + H+ + 2-Chlorophenol <==> NAD+ + 176	1.3.-1.a	6.52	2.18385	-2.49951	15.5395
	NADH + H+ + 176 <==> NAD+ + 352	1.3.-1.a	-1.48	1.12677	-10.4995	7.53951
	NAD+ + 352 <==> NADH + H+ + 178	1.3.1.a	7.46	1.58698	-1.55951	16.4795
	Water + 178 <==> H+ + Chloride + 377	3.8.1.a	-22.4415	0.666303	-29.6836	-16.1543
	NAD+ + 377 <==> NADH + H+ + Catechol	1.3.1.a	-12.5	1.78748	-21.5195	-3.48049
176	Water + 1,2,4-Trichlorobenzene <==> H+ + Chloride + 2,5-Dichlorophenol	3.8.1.a	-24.3615	0.755444	-31.6036	-18.0743
	H+ + 2,5-Dichlorophenol + (2) electron <==> Chloride + 2-Chlorophenol	1.97.1.a	-16.49	1.13852	-52.3314	-34.2924
	NADH + H+ + 2-Chlorophenol <==> NAD+ + 176	1.3.-1.a	6.52	2.18385	-2.49951	15.5395
	NADH + H+ + 176 <==> NAD+ + 352	1.3.-1.a	-1.48	1.12677	-10.4995	7.53951
	Water + 352 <==> H+ + Chloride + 489	3.8.1.a	-19.6215	0.791123	-26.8636	-13.3343
	NAD+ + 489 <==> NADH + H+ + Arene diol	1.3.1.a	1.48	1.12677	-7.53951	10.4995
	NAD+ + Arene diol <==> NADH + H+ + Catechol	1.3.1.a	-9.34	2.05697	-18.3595	-0.320488
177	Water + 1,2,4-Trichlorobenzene <==> H+ + Chloride + 2,5-Dichlorophenol	3.8.1.a	-24.3615	0.755444	-31.6036	-18.0743
	H+ + 2,5-Dichlorophenol + (2) electron <==> Chloride + 2-Chlorophenol	1.97.1.a	-16.49	1.13852	-52.3314	-34.2924
	NADH + H+ + 2-Chlorophenol <==> NAD+ + 176	1.3.-1.a	6.52	2.18385	-2.49951	15.5395
	NADH + H+ + 176 <==> NAD+ + 352	1.3.-1.a	-1.48	1.12677	-10.4995	7.53951
	Water + 352 <==> H+ + Chloride + 489	3.8.1.a	-19.6215	0.791123	-26.8636	-13.3343
	NAD+ + 489 <==> NADH + H+ + 377	1.3.1.a	4.64	1.40727	-4.37951	13.6595
	NAD+ + 377 <==> NADH + H+ + Catechol	1.3.1.a	-12.5	1.78748	-21.5195	-3.48049
178	Water + 1,2,4-Trichlorobenzene <==> H+ + Chloride + 2,5-Dichlorophenol	3.8.1.a	-24.3615	0.755444	-31.6036	-18.0743
	H+ + 2,5-Dichlorophenol + (2) electron <==> Chloride + 2-Chlorophenol	1.97.1.a	-16.49	1.13852	-52.3314	-34.2924
	NADH + H+ + 2-Chlorophenol <==> NAD+ + 176	1.3.-1.a	6.52	2.18385	-2.49951	15.5395
	Water + 176 <==> H+ + Chloride + Arene diol	3.8.1.a	-19.6215	0.791123	-26.8636	-13.3343
	NADH + H+ + Arene diol <==> NAD+ + 489	1.3.-1.a	-1.48	1.12677	-10.4995	7.53951
	NAD+ + 489 <==> NADH + H+ + 377	1.3.1.a	4.64	1.40727	-4.37951	13.6595
	NAD+ + 377 <==> NADH + H+ + Catechol	1.3.1.a	-12.5	1.78748	-21.5195	-3.48049
179	Water + 1,2,4-Trichlorobenzene <==> H+ + Chloride + 2,5-Dichlorophenol	3.8.1.a	-24.3615	0.755444	-31.6036	-18.0743
	H+ + 2,5-Dichlorophenol + (2) electron <==> Chloride + 2-Chlorophenol	1.97.1.a	-16.49	1.13852	-52.3314	-34.2924
	NADH + H+ + 2-Chlorophenol <==> NAD+ + 177	1.3.-1.a	12.5	1.78748	3.48049	21.5195
	NADH + H+ + 177 <==> NAD+ + 351	1.3.-1.a	-7.46	1.58698	-16.4795	1.55951
	NAD+ + 351 <==> NADH + H+ + 176	1.3.1.a	1.48	1.12677	-7.53951	10.4995
	Water + 176 <==> H+ + Chloride + Arene diol	3.8.1.a	-19.6215	0.791123	-26.8636	-13.3343
	NAD+ + Arene diol <==> NADH + H+ + Catechol	1.3.1.a	-9.34	2.05697	-18.3595	-0.320488
180	Water + 1,2,4-Trichlorobenzene <==> H+ + Chloride + 2,5-Dichlorophenol	3.8.1.a	-24.3615	0.755444	-31.6036	-18.0743
	H+ + 2,5-Dichlorophenol + (2) electron <==> Chloride + 2-Chlorophenol	1.97.1.a	-16.49	1.13852	-52.3314	-34.2924
	NADH + H+ + 2-Chlorophenol <==> NAD+ + 177	1.3.-1.a	12.5	1.78748	3.48049	21.5195
	NADH + H+ + 177 <==> NAD+ + 351	1.3.-1.a	-7.46	1.58698	-16.4795	1.55951
	Water + 351 <==> H+ + Chloride + 489	3.8.1.a	-19.6215	0.791123	-26.8636	-13.3343
	NAD+ + 489 <==> NADH + H+ + Arene diol	1.3.1.a	1.48	1.12677	-7.53951	10.4995
	NAD+ + Arene diol <==> NADH + H+ + Catechol	1.3.1.a	-9.34	2.05697	-18.3595	-0.320488
181	Water + 1,2,4-Trichlorobenzene <==> H+ + Chloride + 2,5-Dichlorophenol	3.8.1.a	-24.3615	0.755444	-31.6036	-18.0743
	H+ + 2,5-Dichlorophenol + (2) electron <==> Chloride + 2-Chlorophenol	1.97.1.a	-16.49	1.13852	-52.3314	-34.2924
	NADH + H+ + 2-Chlorophenol <==> NAD+ + 177	1.3.-1.a	12.5	1.78748	3.48049	21.5195
	NADH + H+ + 177 <==> NAD+ + 351	1.3.-1.a	-7.46	1.58698	-16.4795	1.55951
	Water + 351 <==> H+ + Chloride + 489	3.8.1.a	-19.6215	0.791123	-26.8636	-13.3343
	NAD+ + 489 <==> NADH + H+ + 377	1.3.1.a	4.64	1.40727	-4.37951	13.6595
	NAD+ + 377 <==> NADH + H+ + Catechol	1.3.1.a	-12.5	1.78748	-21.5195	-3.48049
182	Water + 1,2,4-Trichlorobenzene <==> H+ + Chloride + 2,5-Dichlorophenol	3.8.1.a	-24.3615	0.755444	-31.6036	-18.0743
	H+ + 2,5-Dichlorophenol + (2) electron <==> Chloride + 2-Chlorophenol	1.97.1.a	-16.49	1.13852	-52.3314	-34.2924
	NADH + H+ + 2-Chlorophenol <==> NAD+ + 177	1.3.-1.a	12.5	1.78748	3.48049	21.5195
	NADH + H+ + 177 <==> NAD+ + 353	1.3.-1.a	-1.48	1.12677	-10.4995	7.53951
	NAD+ + 353 <==> NADH + H+ + 178	1.3.1.a	1.48	1.12677	-7.53951	10.4995
	Water + 178 <==> H+ + Chloride + 377	3.8.1.a	-22.4415	0.666303	-29.6836	-16.1543
	NAD+ + 377 <==> NADH + H+ + Catechol	1.3.1.a	-12.5	1.78748	-21.5195	-3.48049
183	Water + 1,2,4-Trichlorobenzene <==> H+ + Chloride + 2,5-Dichlorophenol	3.8.1.a	-24.3615	0.755444	-31.6036	-18.0743
	H+ + 2,5-Dichlorophenol + (2) electron <==> Chloride + 2-Chlorophenol	1.97.1.a	-16.49	1.13852	-52.3314	-34.2924
	NADH + H+ + 2-Chlorophenol <==> NAD+ + 177	1.3.-1.a	12.5	1.78748	3.48049	21.5195
	NADH + H+ + 177 <==> NAD+ + 353	1.3.-1.a	-1.48	1.12677	-10.4995	7.53951
	Water + 353 <==> H+ + Chloride + 574	3.8.1.a	-22.4415	0.666303	-29.6836	-16.1543
	NAD+ + 574 <==> NADH + H+ + 377	1.3.1.a	1.48	1.12677	-7.53951	10.4995
	NAD+ + 377 <==> NADH + H+ + Catechol	1.3.1.a	-12.5	1.78748	-21.5195	-3.48049
184	Water + 1,2,4-Trichlorobenzene <==> H+ + Chloride + 2,5-Dichlorophenol	3.8.1.a	-24.3615	0.755444	-31.6036	-18.0743
	H+ + 2,5-Dichlorophenol + (2) electron <==> Chloride + 2-Chlorophenol	1.97.1.a	-16.49	1.13852	-52.3314	-34.2924
	NADH + H+ + 2-Chlorophenol <==> NAD+ + 177	1.3.-1.a	12.5	1.78748	3.48049	21.5195
	Water + 177 <==> H+ + Chloride + 377	3.8.1.a	-22.4415	0.666303	-29.6836	-16.1543
	NADH + H+ + 377 <==> NAD+ + 489	1.3.-1.a	-4.64	1.40727	-13.6595	4.37951
	NAD+ + 489 <==> NADH + H+ + Arene diol	1.3.1.a	1.48	1.12677	-7.53951	10.4995
	NAD+ + Arene diol <==> NADH + H+ + Catechol	1.3.1.a	-9.34	2.05697	-18.3595	-0.320488
185	Water + 1,2,4-Trichlorobenzene <==> H+ + Chloride + 2,5-Dichlorophenol	3.8.1.a	-24.3615	0.755444	-31.6036	-18.0743
	H+ + 2,5-Dichlorophenol + (2) electron <==> Chloride + 2-Chlorophenol	1.97.1.a	-16.49	1.13852	-52.3314	-34.2924
	NADH + H+ + 2-Chlorophenol <==> NAD+ + 178	1.3.-1.a	12.5	1.78748	3.48049	21.5195
	NADH + H+ + 178 <==> NAD+ + 352	1.3.-1.a	-7.46	1.58698	-16.4795	1.55951
	NAD+ + 352 <==> NADH + H+ + 176	1.3.1.a	1.48	1.12677	-7.53951	10.4995
	Water + 176 <==> H+ + Chloride + Arene diol	3.8.1.a	-19.6215	0.791123	-26.8636	-13.3343
	NAD+ + Arene diol <==> NADH + H+ + Catechol	1.3.1.a	-9.34	2.05697	-18.3595	-0.320488
186	Water + 1,2,4-Trichlorobenzene <==> H+ + Chloride + 2,5-Dichlorophenol	3.8.1.a	-24.3615	0.755444	-31.6036	-18.0743
	H+ + 2,5-Dichlorophenol + (2) electron <==> Chloride + 2-Chlorophenol	1.97.1.a	-16.49	1.13852	-52.3314	-34.2924
	NADH + H+ + 2-Chlorophenol <==> NAD+ + 178	1.3.-1.a	12.5	1.78748	3.48049	21.5195
	NADH + H+ + 178 <==> NAD+ + 352	1.3.-1.a	-7.46	1.58698	-16.4795	1.55951
	Water + 352 <==> H+ + Chloride + 489	3.8.1.a	-19.6215	0.791123	-26.8636	-13.3343
	NAD+ + 489 <==> NADH + H+ + Arene diol	1.3.1.a	1.48	1.12677	-7.53951	10.4995
	NAD+ + Arene diol <==> NADH + H+ + Catechol	1.3.1.a	-9.34	2.05697	-18.3595	-0.320488
187	Water + 1,2,4-Trichlorobenzene <==> H+ + Chloride + 2,5-Dichlorophenol	3.8.1.a	-24.3615	0.755444	-31.6036	-18.0743
	H+ + 2,5-Dichlorophenol + (2) electron <==> Chloride + 2-Chlorophenol	1.97.1.a	-16.49	1.13852	-52.3314	-34.2924
	NADH + H+ + 2-Chlorophenol <==> NAD+ + 178	1.3.-1.a	12.5	1.78748	3.48049	21.5195
	NADH + H+ + 178 <==> NAD+ + 352	1.3.-1.a	-7.46	1.58698	-16.4795	1.55951
	Water + 352 <==> H+ + Chloride + 489	3.8.1.a	-19.6215	0.791123	-26.8636	-13.3343
	NAD+ + 489 <==> NADH + H+ + 377	1.3.1.a	4.64	1.40727	-4.37951	13.6595
	NAD+ + 377 <==> NADH + H+ + Catechol	1.3.1.a	-12.5	1.78748	-21.5195	-3.48049
188	Water + 1,2,4-Trichlorobenzene <==> H+ + Chloride + 2,5-Dichlorophenol	3.8.1.a	-24.3615	0.755444	-31.6036	-18.0743
	H+ + 2,5-Dichlorophenol + (2) electron <==> Chloride + 2-Chlorophenol	1.97.1.a	-16.49	1.13852	-52.3314	-34.2924
	NADH + H+ + 2-Chlorophenol <==> NAD+ + 178	1.3.-1.a	12.5	1.78748	3.48049	21.5195
	NADH + H+ + 178 <==> NAD+ + 353	1.3.-1.a	-1.48	1.12677	-10.4995	7.53951
	NAD+ + 353 <==> NADH + H+ + 177	1.3.1.a	1.48	1.12677	-7.53951	10.4995
	Water + 177 <==> H+ + Chloride + 377	3.8.1.a	-22.4415	0.666303	-29.6836	-16.1543
	NAD+ + 377 <==> NADH + H+ + Catechol	1.3.1.a	-12.5	1.78748	-21.5195	-3.48049
189	Water + 1,2,4-Trichlorobenzene <==> H+ + Chloride + 2,5-Dichlorophenol	3.8.1.a	-24.3615	0.755444	-31.6036	-18.0743
	H+ + 2,5-Dichlorophenol + (2) electron <==> Chloride + 2-Chlorophenol	1.97.1.a	-16.49	1.13852	-52.3314	-34.2924
	NADH + H+ + 2-Chlorophenol <==> NAD+ + 178	1.3.-1.a	12.5	1.78748	3.48049	21.5195
	NADH + H+ + 178 <==> NAD+ + 353	1.3.-1.a	-1.48	1.12677	-10.4995	7.53951
	Water + 353 <==> H+ + Chloride + 574	3.8.1.a	-22.4415	0.666303	-29.6836	-16.1543
	NAD+ + 574 <==> NADH + H+ + 377	1.3.1.a	1.48	1.12677	-7.53951	10.4995
	NAD+ + 377 <==> NADH + H+ + Catechol	1.3.1.a	-12.5	1.78748	-21.5195	-3.48049
190	Water + 1,2,4-Trichlorobenzene <==> H+ + Chloride + 2,5-Dichlorophenol	3.8.1.a	-24.3615	0.755444	-31.6036	-18.0743
	H+ + 2,5-Dichlorophenol + (2) electron <==> Chloride + 2-Chlorophenol	1.97.1.a	-16.49	1.13852	-52.3314	-34.2924
	NADH + H+ + 2-Chlorophenol <==> NAD+ + 178	1.3.-1.a	12.5	1.78748	3.48049	21.5195
	Water + 178 <==> H+ + Chloride + 377	3.8.1.a	-22.4415	0.666303	-29.6836	-16.1543
	NADH + H+ + 377 <==> NAD+ + 489	1.3.-1.a	-4.64	1.40727	-13.6595	4.37951
	NAD+ + 489 <==> NADH + H+ + Arene diol	1.3.1.a	1.48	1.12677	-7.53951	10.4995
	NAD+ + Arene diol <==> NADH + H+ + Catechol	1.3.1.a	-9.34	2.05697	-18.3595	-0.320488
191	Water + 1,2,4-Trichlorobenzene <==> H+ + Chloride + 2,5-Dichlorophenol	3.8.1.a	-24.3615	0.755444	-31.6036	-18.0743
	Water + 2,5-Dichlorophenol <==> H+ + Chloride + 4-ChloroCatechol	3.8.1.a	-22.4415	0.666303	-29.6836	-16.1543
	NADH + H+ + 4-ChloroCatechol <==> NAD+ + 75	1.3.-1.a	10.56	1.98449	1.54049	19.5795
	H+ + 75 + (2) electron <==> Chloride + Arene diol	1.97.1.a	-17.71	1.18109	-53.5514	-35.5124
	NADH + H+ + Arene diol <==> NAD+ + 489	1.3.-1.a	-1.48	1.12677	-10.4995	7.53951
	NAD+ + 489 <==> NADH + H+ + 377	1.3.1.a	4.64	1.40727	-4.37951	13.6595
	NAD+ + 377 <==> NADH + H+ + Catechol	1.3.1.a	-12.5	1.78748	-21.5195	-3.48049
192	H+ + 1,2,4-Trichlorobenzene + (2) electron <==> Chloride + 1,2-Dichlorobenzene	1.97.1.a	-16.49	1.13852	-52.3314	-34.2924
	NADH + H+ + 1,2-Dichlorobenzene <==> NAD+ + 5,6-Dichloro-1,3-cyclohexadiene	1.3.-1.a	3.7	2.52655	-5.31951	12.7195
	NADH + H+ + 5,6-Dichloro-1,3-cyclohexadiene <==> NAD+ + 151	1.3.-1.a	-1.48	1.12677	-10.4995	7.53951
	NAD+ + 151 <==> NADH + H+ + 50	1.3.1.a	10.28	2.03292	1.26049	19.2995
	NADH + H+ + 50 <==> NAD+ + 152	1.3.-1.a	-1.48	1.12677	-10.4995	7.53951
	Water + 152 <==> H+ + Chloride + 353	3.8.1.a	-24.3615	0.755444	-31.6036	-18.0743
	NAD+ + 353 <==> NADH + H+ + 178	1.3.1.a	1.48	1.12677	-7.53951	10.4995
	NAD+ + 178 <==> NADH + H+ + 2-Chlorophenol	1.3.1.a	-12.5	1.78748	-21.5195	-3.48049
	Water + 2-Chlorophenol <==> H+ + Chloride + Catechol	3.8.1.a	-22.4415	0.666303	-29.6836	-16.1543
193	H+ + 1,2,4-Trichlorobenzene + (2) electron <==> Chloride + 1,2-Dichlorobenzene	1.97.1.a	-16.49	1.13852	-52.3314	-34.2924
	NADH + H+ + 1,2-Dichlorobenzene <==> NAD+ + 5,6-Dichloro-1,3-cyclohexadiene	1.3.-1.a	3.7	2.52655	-5.31951	12.7195
	NADH + H+ + 5,6-Dichloro-1,3-cyclohexadiene <==> NAD+ + 151	1.3.-1.a	-1.48	1.12677	-10.4995	7.53951
	NAD+ + 151 <==> NADH + H+ + 50	1.3.1.a	10.28	2.03292	1.26049	19.2995
	NADH + H+ + 50 <==> NAD+ + 152	1.3.-1.a	-1.48	1.12677	-10.4995	7.53951
	Water + 152 <==> H+ + Chloride + 353	3.8.1.a	-24.3615	0.755444	-31.6036	-18.0743
	NAD+ + 353 <==> NADH + H+ + 178	1.3.1.a	1.48	1.12677	-7.53951	10.4995
	Water + 178 <==> H+ + Chloride + 377	3.8.1.a	-22.4415	0.666303	-29.6836	-16.1543
	NAD+ + 377 <==> NADH + H+ + Catechol	1.3.1.a	-12.5	1.78748	-21.5195	-3.48049
194	H+ + 1,2,4-Trichlorobenzene + (2) electron <==> Chloride + 1,2-Dichlorobenzene	1.97.1.a	-16.49	1.13852	-52.3314	-34.2924
	NADH + H+ + 1,2-Dichlorobenzene <==> NAD+ + 5,6-Dichloro-1,3-cyclohexadiene	1.3.-1.a	3.7	2.52655	-5.31951	12.7195
	NADH + H+ + 5,6-Dichloro-1,3-cyclohexadiene <==> NAD+ + 151	1.3.-1.a	-1.48	1.12677	-10.4995	7.53951
	NAD+ + 151 <==> NADH + H+ + 50	1.3.1.a	10.28	2.03292	1.26049	19.2995
	NADH + H+ + 50 <==> NAD+ + 152	1.3.-1.a	-1.48	1.12677	-10.4995	7.53951
	Water + 152 <==> H+ + Chloride + 353	3.8.1.a	-24.3615	0.755444	-31.6036	-18.0743
	NAD+ + 353 <==> NADH + H+ + 177	1.3.1.a	1.48	1.12677	-7.53951	10.4995
	NAD+ + 177 <==> NADH + H+ + 2-Chlorophenol	1.3.1.a	-12.5	1.78748	-21.5195	-3.48049
	Water + 2-Chlorophenol <==> H+ + Chloride + Catechol	3.8.1.a	-22.4415	0.666303	-29.6836	-16.1543
195	H+ + 1,2,4-Trichlorobenzene + (2) electron <==> Chloride + 1,2-Dichlorobenzene	1.97.1.a	-16.49	1.13852	-52.3314	-34.2924
	NADH + H+ + 1,2-Dichlorobenzene <==> NAD+ + 5,6-Dichloro-1,3-cyclohexadiene	1.3.-1.a	3.7	2.52655	-5.31951	12.7195
	NADH + H+ + 5,6-Dichloro-1,3-cyclohexadiene <==> NAD+ + 151	1.3.-1.a	-1.48	1.12677	-10.4995	7.53951
	NAD+ + 151 <==> NADH + H+ + 50	1.3.1.a	10.28	2.03292	1.26049	19.2995
	NADH + H+ + 50 <==> NAD+ + 152	1.3.-1.a	-1.48	1.12677	-10.4995	7.53951
	Water + 152 <==> H+ + Chloride + 353	3.8.1.a	-24.3615	0.755444	-31.6036	-18.0743
	NAD+ + 353 <==> NADH + H+ + 177	1.3.1.a	1.48	1.12677	-7.53951	10.4995
	Water + 177 <==> H+ + Chloride + 377	3.8.1.a	-22.4415	0.666303	-29.6836	-16.1543
	NAD+ + 377 <==> NADH + H+ + Catechol	1.3.1.a	-12.5	1.78748	-21.5195	-3.48049
196	H+ + 1,2,4-Trichlorobenzene + (2) electron <==> Chloride + 1,2-Dichlorobenzene	1.97.1.a	-16.49	1.13852	-52.3314	-34.2924
	NADH + H+ + 1,2-Dichlorobenzene <==> NAD+ + 5,6-Dichloro-1,3-cyclohexadiene	1.3.-1.a	3.7	2.52655	-5.31951	12.7195
	NADH + H+ + 5,6-Dichloro-1,3-cyclohexadiene <==> NAD+ + 151	1.3.-1.a	-1.48	1.12677	-10.4995	7.53951
	NAD+ + 151 <==> NADH + H+ + 50	1.3.1.a	10.28	2.03292	1.26049	19.2995
	NADH + H+ + 50 <==> NAD+ + 152	1.3.-1.a	-1.48	1.12677	-10.4995	7.53951
	Water + 152 <==> H+ + Chloride + 353	3.8.1.a	-24.3615	0.755444	-31.6036	-18.0743
	Water + 353 <==> H+ + Chloride + 574	3.8.1.a	-22.4415	0.666303	-29.6836	-16.1543
	NAD+ + 574 <==> NADH + H+ + 377	1.3.1.a	1.48	1.12677	-7.53951	10.4995
	NAD+ + 377 <==> NADH + H+ + Catechol	1.3.1.a	-12.5	1.78748	-21.5195	-3.48049
197	H+ + 1,2,4-Trichlorobenzene + (2) electron <==> Chloride + 1,2-Dichlorobenzene	1.97.1.a	-16.49	1.13852	-52.3314	-34.2924
	NADH + H+ + 1,2-Dichlorobenzene <==> NAD+ + 5,6-Dichloro-1,3-cyclohexadiene	1.3.-1.a	3.7	2.52655	-5.31951	12.7195
	NADH + H+ + 5,6-Dichloro-1,3-cyclohexadiene <==> NAD+ + 151	1.3.-1.a	-1.48	1.12677	-10.4995	7.53951
	NAD+ + 151 <==> NADH + H+ + 50	1.3.1.a	10.28	2.03292	1.26049	19.2995
	Water + 50 <==> H+ + Chloride + 177	3.8.1.a	-24.3615	0.755444	-31.6036	-18.0743
	NAD+ + 177 <==> NADH + H+ + 2-Chlorophenol	1.3.1.a	-12.5	1.78748	-21.5195	-3.48049
	NADH + H+ + 2-Chlorophenol <==> NAD+ + 176	1.3.-1.a	6.52	2.18385	-2.49951	15.5395
	Water + 176 <==> H+ + Chloride + Arene diol	3.8.1.a	-19.6215	0.791123	-26.8636	-13.3343
	NAD+ + Arene diol <==> NADH + H+ + Catechol	1.3.1.a	-9.34	2.05697	-18.3595	-0.320488
198	H+ + 1,2,4-Trichlorobenzene + (2) electron <==> Chloride + 1,2-Dichlorobenzene	1.97.1.a	-16.49	1.13852	-52.3314	-34.2924
	NADH + H+ + 1,2-Dichlorobenzene <==> NAD+ + 5,6-Dichloro-1,3-cyclohexadiene	1.3.-1.a	3.7	2.52655	-5.31951	12.7195
	NADH + H+ + 5,6-Dichloro-1,3-cyclohexadiene <==> NAD+ + 151	1.3.-1.a	-1.48	1.12677	-10.4995	7.53951
	NAD+ + 151 <==> NADH + H+ + 50	1.3.1.a	10.28	2.03292	1.26049	19.2995
	Water + 50 <==> H+ + Chloride + 177	3.8.1.a	-24.3615	0.755444	-31.6036	-18.0743
	NAD+ + 177 <==> NADH + H+ + 2-Chlorophenol	1.3.1.a	-12.5	1.78748	-21.5195	-3.48049
	NADH + H+ + 2-Chlorophenol <==> NAD+ + 178	1.3.-1.a	12.5	1.78748	3.48049	21.5195
	Water + 178 <==> H+ + Chloride + 377	3.8.1.a	-22.4415	0.666303	-29.6836	-16.1543
	NAD+ + 377 <==> NADH + H+ + Catechol	1.3.1.a	-12.5	1.78748	-21.5195	-3.48049
199	H+ + 1,2,4-Trichlorobenzene + (2) electron <==> Chloride + 1,2-Dichlorobenzene	1.97.1.a	-16.49	1.13852	-52.3314	-34.2924
	NADH + H+ + 1,2-Dichlorobenzene <==> NAD+ + 5,6-Dichloro-1,3-cyclohexadiene	1.3.-1.a	3.7	2.52655	-5.31951	12.7195
	NADH + H+ + 5,6-Dichloro-1,3-cyclohexadiene <==> NAD+ + 151	1.3.-1.a	-1.48	1.12677	-10.4995	7.53951
	NAD+ + 151 <==> NADH + H+ + 50	1.3.1.a	10.28	2.03292	1.26049	19.2995
	Water + 50 <==> H+ + Chloride + 177	3.8.1.a	-24.3615	0.755444	-31.6036	-18.0743
	NADH + H+ + 177 <==> NAD+ + 351	1.3.-1.a	-7.46	1.58698	-16.4795	1.55951
	NAD+ + 351 <==> NADH + H+ + 176	1.3.1.a	1.48	1.12677	-7.53951	10.4995
	NAD+ + 176 <==> NADH + H+ + 2-Chlorophenol	1.3.1.a	-6.52	2.18385	-15.5395	2.49951
	Water + 2-Chlorophenol <==> H+ + Chloride + Catechol	3.8.1.a	-22.4415	0.666303	-29.6836	-16.1543
200	H+ + 1,2,4-Trichlorobenzene + (2) electron <==> Chloride + 1,2-Dichlorobenzene	1.97.1.a	-16.49	1.13852	-52.3314	-34.2924
	NADH + H+ + 1,2-Dichlorobenzene <==> NAD+ + 5,6-Dichloro-1,3-cyclohexadiene	1.3.-1.a	3.7	2.52655	-5.31951	12.7195
	NADH + H+ + 5,6-Dichloro-1,3-cyclohexadiene <==> NAD+ + 151	1.3.-1.a	-1.48	1.12677	-10.4995	7.53951
	NAD+ + 151 <==> NADH + H+ + 50	1.3.1.a	10.28	2.03292	1.26049	19.2995
	Water + 50 <==> H+ + Chloride + 177	3.8.1.a	-24.3615	0.755444	-31.6036	-18.0743
	NADH + H+ + 177 <==> NAD+ + 351	1.3.-1.a	-7.46	1.58698	-16.4795	1.55951
	NAD+ + 351 <==> NADH + H+ + 176	1.3.1.a	1.48	1.12677	-7.53951	10.4995
	Water + 176 <==> H+ + Chloride + Arene diol	3.8.1.a	-19.6215	0.791123	-26.8636	-13.3343
	NAD+ + Arene diol <==> NADH + H+ + Catechol	1.3.1.a	-9.34	2.05697	-18.3595	-0.320488
201	H+ + 1,2,4-Trichlorobenzene + (2) electron <==> Chloride + 1,2-Dichlorobenzene	1.97.1.a	-16.49	1.13852	-52.3314	-34.2924
	NADH + H+ + 1,2-Dichlorobenzene <==> NAD+ + 5,6-Dichloro-1,3-cyclohexadiene	1.3.-1.a	3.7	2.52655	-5.31951	12.7195
	NADH + H+ + 5,6-Dichloro-1,3-cyclohexadiene <==> NAD+ + 151	1.3.-1.a	-1.48	1.12677	-10.4995	7.53951
	NAD+ + 151 <==> NADH + H+ + 50	1.3.1.a	10.28	2.03292	1.26049	19.2995
	Water + 50 <==> H+ + Chloride + 177	3.8.1.a	-24.3615	0.755444	-31.6036	-18.0743
	NADH + H+ + 177 <==> NAD+ + 351	1.3.-1.a	-7.46	1.58698	-16.4795	1.55951
	Water + 351 <==> H+ + Chloride + 489	3.8.1.a	-19.6215	0.791123	-26.8636	-13.3343
	NAD+ + 489 <==> NADH + H+ + Arene diol	1.3.1.a	1.48	1.12677	-7.53951	10.4995
	NAD+ + Arene diol <==> NADH + H+ + Catechol	1.3.1.a	-9.34	2.05697	-18.3595	-0.320488
202	H+ + 1,2,4-Trichlorobenzene + (2) electron <==> Chloride + 1,2-Dichlorobenzene	1.97.1.a	-16.49	1.13852	-52.3314	-34.2924
	NADH + H+ + 1,2-Dichlorobenzene <==> NAD+ + 5,6-Dichloro-1,3-cyclohexadiene	1.3.-1.a	3.7	2.52655	-5.31951	12.7195
	NADH + H+ + 5,6-Dichloro-1,3-cyclohexadiene <==> NAD+ + 151	1.3.-1.a	-1.48	1.12677	-10.4995	7.53951
	NAD+ + 151 <==> NADH + H+ + 50	1.3.1.a	10.28	2.03292	1.26049	19.2995
	Water + 50 <==> H+ + Chloride + 177	3.8.1.a	-24.3615	0.755444	-31.6036	-18.0743
	NADH + H+ + 177 <==> NAD+ + 351	1.3.-1.a	-7.46	1.58698	-16.4795	1.55951
	Water + 351 <==> H+ + Chloride + 489	3.8.1.a	-19.6215	0.791123	-26.8636	-13.3343
	NAD+ + 489 <==> NADH + H+ + 377	1.3.1.a	4.64	1.40727	-4.37951	13.6595
	NAD+ + 377 <==> NADH + H+ + Catechol	1.3.1.a	-12.5	1.78748	-21.5195	-3.48049
203	H+ + 1,2,4-Trichlorobenzene + (2) electron <==> Chloride + 1,2-Dichlorobenzene	1.97.1.a	-16.49	1.13852	-52.3314	-34.2924
	NADH + H+ + 1,2-Dichlorobenzene <==> NAD+ + 5,6-Dichloro-1,3-cyclohexadiene	1.3.-1.a	3.7	2.52655	-5.31951	12.7195
	NADH + H+ + 5,6-Dichloro-1,3-cyclohexadiene <==> NAD+ + 151	1.3.-1.a	-1.48	1.12677	-10.4995	7.53951
	NAD+ + 151 <==> NADH + H+ + 50	1.3.1.a	10.28	2.03292	1.26049	19.2995
	Water + 50 <==> H+ + Chloride + 177	3.8.1.a	-24.3615	0.755444	-31.6036	-18.0743
	NADH + H+ + 177 <==> NAD+ + 353	1.3.-1.a	-1.48	1.12677	-10.4995	7.53951
	NAD+ + 353 <==> NADH + H+ + 178	1.3.1.a	1.48	1.12677	-7.53951	10.4995
	NAD+ + 178 <==> NADH + H+ + 2-Chlorophenol	1.3.1.a	-12.5	1.78748	-21.5195	-3.48049
	Water + 2-Chlorophenol <==> H+ + Chloride + Catechol	3.8.1.a	-22.4415	0.666303	-29.6836	-16.1543
204	H+ + 1,2,4-Trichlorobenzene + (2) electron <==> Chloride + 1,2-Dichlorobenzene	1.97.1.a	-16.49	1.13852	-52.3314	-34.2924
	NADH + H+ + 1,2-Dichlorobenzene <==> NAD+ + 5,6-Dichloro-1,3-cyclohexadiene	1.3.-1.a	3.7	2.52655	-5.31951	12.7195
	NADH + H+ + 5,6-Dichloro-1,3-cyclohexadiene <==> NAD+ + 151	1.3.-1.a	-1.48	1.12677	-10.4995	7.53951
	NAD+ + 151 <==> NADH + H+ + 50	1.3.1.a	10.28	2.03292	1.26049	19.2995
	Water + 50 <==> H+ + Chloride + 177	3.8.1.a	-24.3615	0.755444	-31.6036	-18.0743
	NADH + H+ + 177 <==> NAD+ + 353	1.3.-1.a	-1.48	1.12677	-10.4995	7.53951
	NAD+ + 353 <==> NADH + H+ + 178	1.3.1.a	1.48	1.12677	-7.53951	10.4995
	Water + 178 <==> H+ + Chloride + 377	3.8.1.a	-22.4415	0.666303	-29.6836	-16.1543
	NAD+ + 377 <==> NADH + H+ + Catechol	1.3.1.a	-12.5	1.78748	-21.5195	-3.48049
205	H+ + 1,2,4-Trichlorobenzene + (2) electron <==> Chloride + 1,2-Dichlorobenzene	1.97.1.a	-16.49	1.13852	-52.3314	-34.2924
	NADH + H+ + 1,2-Dichlorobenzene <==> NAD+ + 5,6-Dichloro-1,3-cyclohexadiene	1.3.-1.a	3.7	2.52655	-5.31951	12.7195
	NADH + H+ + 5,6-Dichloro-1,3-cyclohexadiene <==> NAD+ + 151	1.3.-1.a	-1.48	1.12677	-10.4995	7.53951
	NAD+ + 151 <==> NADH + H+ + 50	1.3.1.a	10.28	2.03292	1.26049	19.2995
	Water + 50 <==> H+ + Chloride + 177	3.8.1.a	-24.3615	0.755444	-31.6036	-18.0743
	NADH + H+ + 177 <==> NAD+ + 353	1.3.-1.a	-1.48	1.12677	-10.4995	7.53951
	Water + 353 <==> H+ + Chloride + 574	3.8.1.a	-22.4415	0.666303	-29.6836	-16.1543
	NAD+ + 574 <==> NADH + H+ + 377	1.3.1.a	1.48	1.12677	-7.53951	10.4995
	NAD+ + 377 <==> NADH + H+ + Catechol	1.3.1.a	-12.5	1.78748	-21.5195	-3.48049
206	H+ + 1,2,4-Trichlorobenzene + (2) electron <==> Chloride + 1,2-Dichlorobenzene	1.97.1.a	-16.49	1.13852	-52.3314	-34.2924
	NADH + H+ + 1,2-Dichlorobenzene <==> NAD+ + 5,6-Dichloro-1,3-cyclohexadiene	1.3.-1.a	3.7	2.52655	-5.31951	12.7195
	NADH + H+ + 5,6-Dichloro-1,3-cyclohexadiene <==> NAD+ + 151	1.3.-1.a	-1.48	1.12677	-10.4995	7.53951
	NAD+ + 151 <==> NADH + H+ + 50	1.3.1.a	10.28	2.03292	1.26049	19.2995
	Water + 50 <==> H+ + Chloride + 177	3.8.1.a	-24.3615	0.755444	-31.6036	-18.0743
	Water + 177 <==> H+ + Chloride + 377	3.8.1.a	-22.4415	0.666303	-29.6836	-16.1543
	NADH + H+ + 377 <==> NAD+ + 489	1.3.-1.a	-4.64	1.40727	-13.6595	4.37951
	NAD+ + 489 <==> NADH + H+ + Arene diol	1.3.1.a	1.48	1.12677	-7.53951	10.4995
	NAD+ + Arene diol <==> NADH + H+ + Catechol	1.3.1.a	-9.34	2.05697	-18.3595	-0.320488
207	H+ + 1,2,4-Trichlorobenzene + (2) electron <==> Chloride + 1,2-Dichlorobenzene	1.97.1.a	-16.49	1.13852	-52.3314	-34.2924
	NADH + H+ + 1,2-Dichlorobenzene <==> NAD+ + 5,6-Dichloro-1,3-cyclohexadiene	1.3.-1.a	3.7	2.52655	-5.31951	12.7195
	NADH + H+ + 5,6-Dichloro-1,3-cyclohexadiene <==> NAD+ + 151	1.3.-1.a	-1.48	1.12677	-10.4995	7.53951
	NAD+ + 151 <==> NADH + H+ + 50	1.3.1.a	10.28	2.03292	1.26049	19.2995
	Water + 50 <==> H+ + Chloride + 178	3.8.1.a	-24.3615	0.755444	-31.6036	-18.0743
	NAD+ + 178 <==> NADH + H+ + 2-Chlorophenol	1.3.1.a	-12.5	1.78748	-21.5195	-3.48049
	NADH + H+ + 2-Chlorophenol <==> NAD+ + 176	1.3.-1.a	6.52	2.18385	-2.49951	15.5395
	Water + 176 <==> H+ + Chloride + Arene diol	3.8.1.a	-19.6215	0.791123	-26.8636	-13.3343
	NAD+ + Arene diol <==> NADH + H+ + Catechol	1.3.1.a	-9.34	2.05697	-18.3595	-0.320488
208	H+ + 1,2,4-Trichlorobenzene + (2) electron <==> Chloride + 1,2-Dichlorobenzene	1.97.1.a	-16.49	1.13852	-52.3314	-34.2924
	NADH + H+ + 1,2-Dichlorobenzene <==> NAD+ + 5,6-Dichloro-1,3-cyclohexadiene	1.3.-1.a	3.7	2.52655	-5.31951	12.7195
	NADH + H+ + 5,6-Dichloro-1,3-cyclohexadiene <==> NAD+ + 151	1.3.-1.a	-1.48	1.12677	-10.4995	7.53951
	NAD+ + 151 <==> NADH + H+ + 50	1.3.1.a	10.28	2.03292	1.26049	19.2995
	Water + 50 <==> H+ + Chloride + 178	3.8.1.a	-24.3615	0.755444	-31.6036	-18.0743
	NAD+ + 178 <==> NADH + H+ + 2-Chlorophenol	1.3.1.a	-12.5	1.78748	-21.5195	-3.48049
	NADH + H+ + 2-Chlorophenol <==> NAD+ + 177	1.3.-1.a	12.5	1.78748	3.48049	21.5195
	Water + 177 <==> H+ + Chloride + 377	3.8.1.a	-22.4415	0.666303	-29.6836	-16.1543
	NAD+ + 377 <==> NADH + H+ + Catechol	1.3.1.a	-12.5	1.78748	-21.5195	-3.48049
209	H+ + 1,2,4-Trichlorobenzene + (2) electron <==> Chloride + 1,2-Dichlorobenzene	1.97.1.a	-16.49	1.13852	-52.3314	-34.2924
	NADH + H+ + 1,2-Dichlorobenzene <==> NAD+ + 5,6-Dichloro-1,3-cyclohexadiene	1.3.-1.a	3.7	2.52655	-5.31951	12.7195
	NADH + H+ + 5,6-Dichloro-1,3-cyclohexadiene <==> NAD+ + 151	1.3.-1.a	-1.48	1.12677	-10.4995	7.53951
	NAD+ + 151 <==> NADH + H+ + 50	1.3.1.a	10.28	2.03292	1.26049	19.2995
	Water + 50 <==> H+ + Chloride + 178	3.8.1.a	-24.3615	0.755444	-31.6036	-18.0743
	NADH + H+ + 178 <==> NAD+ + 352	1.3.-1.a	-7.46	1.58698	-16.4795	1.55951
	NAD+ + 352 <==> NADH + H+ + 176	1.3.1.a	1.48	1.12677	-7.53951	10.4995
	NAD+ + 176 <==> NADH + H+ + 2-Chlorophenol	1.3.1.a	-6.52	2.18385	-15.5395	2.49951
	Water + 2-Chlorophenol <==> H+ + Chloride + Catechol	3.8.1.a	-22.4415	0.666303	-29.6836	-16.1543
210	H+ + 1,2,4-Trichlorobenzene + (2) electron <==> Chloride + 1,2-Dichlorobenzene	1.97.1.a	-16.49	1.13852	-52.3314	-34.2924
	NADH + H+ + 1,2-Dichlorobenzene <==> NAD+ + 5,6-Dichloro-1,3-cyclohexadiene	1.3.-1.a	3.7	2.52655	-5.31951	12.7195
	NADH + H+ + 5,6-Dichloro-1,3-cyclohexadiene <==> NAD+ + 151	1.3.-1.a	-1.48	1.12677	-10.4995	7.53951
	NAD+ + 151 <==> NADH + H+ + 50	1.3.1.a	10.28	2.03292	1.26049	19.2995
	Water + 50 <==> H+ + Chloride + 178	3.8.1.a	-24.3615	0.755444	-31.6036	-18.0743
	NADH + H+ + 178 <==> NAD+ + 352	1.3.-1.a	-7.46	1.58698	-16.4795	1.55951
	NAD+ + 352 <==> NADH + H+ + 176	1.3.1.a	1.48	1.12677	-7.53951	10.4995
	Water + 176 <==> H+ + Chloride + Arene diol	3.8.1.a	-19.6215	0.791123	-26.8636	-13.3343
	NAD+ + Arene diol <==> NADH + H+ + Catechol	1.3.1.a	-9.34	2.05697	-18.3595	-0.320488
211	H+ + 1,2,4-Trichlorobenzene + (2) electron <==> Chloride + 1,2-Dichlorobenzene	1.97.1.a	-16.49	1.13852	-52.3314	-34.2924
	NADH + H+ + 1,2-Dichlorobenzene <==> NAD+ + 5,6-Dichloro-1,3-cyclohexadiene	1.3.-1.a	3.7	2.52655	-5.31951	12.7195
	NADH + H+ + 5,6-Dichloro-1,3-cyclohexadiene <==> NAD+ + 151	1.3.-1.a	-1.48	1.12677	-10.4995	7.53951
	NAD+ + 151 <==> NADH + H+ + 50	1.3.1.a	10.28	2.03292	1.26049	19.2995
	Water + 50 <==> H+ + Chloride + 178	3.8.1.a	-24.3615	0.755444	-31.6036	-18.0743
	NADH + H+ + 178 <==> NAD+ + 352	1.3.-1.a	-7.46	1.58698	-16.4795	1.55951
	Water + 352 <==> H+ + Chloride + 489	3.8.1.a	-19.6215	0.791123	-26.8636	-13.3343
	NAD+ + 489 <==> NADH + H+ + Arene diol	1.3.1.a	1.48	1.12677	-7.53951	10.4995
	NAD+ + Arene diol <==> NADH + H+ + Catechol	1.3.1.a	-9.34	2.05697	-18.3595	-0.320488
212	H+ + 1,2,4-Trichlorobenzene + (2) electron <==> Chloride + 1,2-Dichlorobenzene	1.97.1.a	-16.49	1.13852	-52.3314	-34.2924
	NADH + H+ + 1,2-Dichlorobenzene <==> NAD+ + 5,6-Dichloro-1,3-cyclohexadiene	1.3.-1.a	3.7	2.52655	-5.31951	12.7195
	NADH + H+ + 5,6-Dichloro-1,3-cyclohexadiene <==> NAD+ + 151	1.3.-1.a	-1.48	1.12677	-10.4995	7.53951
	NAD+ + 151 <==> NADH + H+ + 50	1.3.1.a	10.28	2.03292	1.26049	19.2995
	Water + 50 <==> H+ + Chloride + 178	3.8.1.a	-24.3615	0.755444	-31.6036	-18.0743
	NADH + H+ + 178 <==> NAD+ + 352	1.3.-1.a	-7.46	1.58698	-16.4795	1.55951
	Water + 352 <==> H+ + Chloride + 489	3.8.1.a	-19.6215	0.791123	-26.8636	-13.3343
	NAD+ + 489 <==> NADH + H+ + 377	1.3.1.a	4.64	1.40727	-4.37951	13.6595
	NAD+ + 377 <==> NADH + H+ + Catechol	1.3.1.a	-12.5	1.78748	-21.5195	-3.48049
213	H+ + 1,2,4-Trichlorobenzene + (2) electron <==> Chloride + 1,2-Dichlorobenzene	1.97.1.a	-16.49	1.13852	-52.3314	-34.2924
	NADH + H+ + 1,2-Dichlorobenzene <==> NAD+ + 5,6-Dichloro-1,3-cyclohexadiene	1.3.-1.a	3.7	2.52655	-5.31951	12.7195
	NADH + H+ + 5,6-Dichloro-1,3-cyclohexadiene <==> NAD+ + 151	1.3.-1.a	-1.48	1.12677	-10.4995	7.53951
	NAD+ + 151 <==> NADH + H+ + 50	1.3.1.a	10.28	2.03292	1.26049	19.2995
	Water + 50 <==> H+ + Chloride + 178	3.8.1.a	-24.3615	0.755444	-31.6036	-18.0743
	NADH + H+ + 178 <==> NAD+ + 353	1.3.-1.a	-1.48	1.12677	-10.4995	7.53951
	NAD+ + 353 <==> NADH + H+ + 177	1.3.1.a	1.48	1.12677	-7.53951	10.4995
	NAD+ + 177 <==> NADH + H+ + 2-Chlorophenol	1.3.1.a	-12.5	1.78748	-21.5195	-3.48049
	Water + 2-Chlorophenol <==> H+ + Chloride + Catechol	3.8.1.a	-22.4415	0.666303	-29.6836	-16.1543
214	H+ + 1,2,4-Trichlorobenzene + (2) electron <==> Chloride + 1,2-Dichlorobenzene	1.97.1.a	-16.49	1.13852	-52.3314	-34.2924
	NADH + H+ + 1,2-Dichlorobenzene <==> NAD+ + 5,6-Dichloro-1,3-cyclohexadiene	1.3.-1.a	3.7	2.52655	-5.31951	12.7195
	NADH + H+ + 5,6-Dichloro-1,3-cyclohexadiene <==> NAD+ + 151	1.3.-1.a	-1.48	1.12677	-10.4995	7.53951
	NAD+ + 151 <==> NADH + H+ + 50	1.3.1.a	10.28	2.03292	1.26049	19.2995
	Water + 50 <==> H+ + Chloride + 178	3.8.1.a	-24.3615	0.755444	-31.6036	-18.0743
	NADH + H+ + 178 <==> NAD+ + 353	1.3.-1.a	-1.48	1.12677	-10.4995	7.53951
	NAD+ + 353 <==> NADH + H+ + 177	1.3.1.a	1.48	1.12677	-7.53951	10.4995
	Water + 177 <==> H+ + Chloride + 377	3.8.1.a	-22.4415	0.666303	-29.6836	-16.1543
	NAD+ + 377 <==> NADH + H+ + Catechol	1.3.1.a	-12.5	1.78748	-21.5195	-3.48049
215	H+ + 1,2,4-Trichlorobenzene + (2) electron <==> Chloride + 1,2-Dichlorobenzene	1.97.1.a	-16.49	1.13852	-52.3314	-34.2924
	NADH + H+ + 1,2-Dichlorobenzene <==> NAD+ + 5,6-Dichloro-1,3-cyclohexadiene	1.3.-1.a	3.7	2.52655	-5.31951	12.7195
	NADH + H+ + 5,6-Dichloro-1,3-cyclohexadiene <==> NAD+ + 151	1.3.-1.a	-1.48	1.12677	-10.4995	7.53951
	NAD+ + 151 <==> NADH + H+ + 50	1.3.1.a	10.28	2.03292	1.26049	19.2995
	Water + 50 <==> H+ + Chloride + 178	3.8.1.a	-24.3615	0.755444	-31.6036	-18.0743
	NADH + H+ + 178 <==> NAD+ + 353	1.3.-1.a	-1.48	1.12677	-10.4995	7.53951
	Water + 353 <==> H+ + Chloride + 574	3.8.1.a	-22.4415	0.666303	-29.6836	-16.1543
	NAD+ + 574 <==> NADH + H+ + 377	1.3.1.a	1.48	1.12677	-7.53951	10.4995
	NAD+ + 377 <==> NADH + H+ + Catechol	1.3.1.a	-12.5	1.78748	-21.5195	-3.48049
216	H+ + 1,2,4-Trichlorobenzene + (2) electron <==> Chloride + 1,2-Dichlorobenzene	1.97.1.a	-16.49	1.13852	-52.3314	-34.2924
	NADH + H+ + 1,2-Dichlorobenzene <==> NAD+ + 5,6-Dichloro-1,3-cyclohexadiene	1.3.-1.a	3.7	2.52655	-5.31951	12.7195
	NADH + H+ + 5,6-Dichloro-1,3-cyclohexadiene <==> NAD+ + 151	1.3.-1.a	-1.48	1.12677	-10.4995	7.53951
	NAD+ + 151 <==> NADH + H+ + 50	1.3.1.a	10.28	2.03292	1.26049	19.2995
	Water + 50 <==> H+ + Chloride + 178	3.8.1.a	-24.3615	0.755444	-31.6036	-18.0743
	Water + 178 <==> H+ + Chloride + 377	3.8.1.a	-22.4415	0.666303	-29.6836	-16.1543
	NADH + H+ + 377 <==> NAD+ + 489	1.3.-1.a	-4.64	1.40727	-13.6595	4.37951
	NAD+ + 489 <==> NADH + H+ + Arene diol	1.3.1.a	1.48	1.12677	-7.53951	10.4995
	NAD+ + Arene diol <==> NADH + H+ + Catechol	1.3.1.a	-9.34	2.05697	-18.3595	-0.320488
217	H+ + 1,2,4-Trichlorobenzene + (2) electron <==> Chloride + 1,2-Dichlorobenzene	1.97.1.a	-16.49	1.13852	-52.3314	-34.2924
	NADH + H+ + 1,2-Dichlorobenzene <==> NAD+ + 5,6-Dichloro-1,3-cyclohexadiene	1.3.-1.a	3.7	2.52655	-5.31951	12.7195
	NADH + H+ + 5,6-Dichloro-1,3-cyclohexadiene <==> NAD+ + 151	1.3.-1.a	-1.48	1.12677	-10.4995	7.53951
	Water + 151 <==> H+ + Chloride + 351	3.8.1.a	-21.5415	0.867532	-28.7836	-15.2543
	NAD+ + 351 <==> NADH + H+ + 177	1.3.1.a	7.46	1.58698	-1.55951	16.4795
	NAD+ + 177 <==> NADH + H+ + 2-Chlorophenol	1.3.1.a	-12.5	1.78748	-21.5195	-3.48049
	NADH + H+ + 2-Chlorophenol <==> NAD+ + 176	1.3.-1.a	6.52	2.18385	-2.49951	15.5395
	Water + 176 <==> H+ + Chloride + Arene diol	3.8.1.a	-19.6215	0.791123	-26.8636	-13.3343
	NAD+ + Arene diol <==> NADH + H+ + Catechol	1.3.1.a	-9.34	2.05697	-18.3595	-0.320488
218	H+ + 1,2,4-Trichlorobenzene + (2) electron <==> Chloride + 1,2-Dichlorobenzene	1.97.1.a	-16.49	1.13852	-52.3314	-34.2924
	NADH + H+ + 1,2-Dichlorobenzene <==> NAD+ + 5,6-Dichloro-1,3-cyclohexadiene	1.3.-1.a	3.7	2.52655	-5.31951	12.7195
	NADH + H+ + 5,6-Dichloro-1,3-cyclohexadiene <==> NAD+ + 151	1.3.-1.a	-1.48	1.12677	-10.4995	7.53951
	Water + 151 <==> H+ + Chloride + 351	3.8.1.a	-21.5415	0.867532	-28.7836	-15.2543
	NAD+ + 351 <==> NADH + H+ + 177	1.3.1.a	7.46	1.58698	-1.55951	16.4795
	NAD+ + 177 <==> NADH + H+ + 2-Chlorophenol	1.3.1.a	-12.5	1.78748	-21.5195	-3.48049
	NADH + H+ + 2-Chlorophenol <==> NAD+ + 178	1.3.-1.a	12.5	1.78748	3.48049	21.5195
	Water + 178 <==> H+ + Chloride + 377	3.8.1.a	-22.4415	0.666303	-29.6836	-16.1543
	NAD+ + 377 <==> NADH + H+ + Catechol	1.3.1.a	-12.5	1.78748	-21.5195	-3.48049
219	H+ + 1,2,4-Trichlorobenzene + (2) electron <==> Chloride + 1,2-Dichlorobenzene	1.97.1.a	-16.49	1.13852	-52.3314	-34.2924
	NADH + H+ + 1,2-Dichlorobenzene <==> NAD+ + 5,6-Dichloro-1,3-cyclohexadiene	1.3.-1.a	3.7	2.52655	-5.31951	12.7195
	NADH + H+ + 5,6-Dichloro-1,3-cyclohexadiene <==> NAD+ + 151	1.3.-1.a	-1.48	1.12677	-10.4995	7.53951
	Water + 151 <==> H+ + Chloride + 351	3.8.1.a	-21.5415	0.867532	-28.7836	-15.2543
	NAD+ + 351 <==> NADH + H+ + 177	1.3.1.a	7.46	1.58698	-1.55951	16.4795
	NADH + H+ + 177 <==> NAD+ + 353	1.3.-1.a	-1.48	1.12677	-10.4995	7.53951
	NAD+ + 353 <==> NADH + H+ + 178	1.3.1.a	1.48	1.12677	-7.53951	10.4995
	NAD+ + 178 <==> NADH + H+ + 2-Chlorophenol	1.3.1.a	-12.5	1.78748	-21.5195	-3.48049
	Water + 2-Chlorophenol <==> H+ + Chloride + Catechol	3.8.1.a	-22.4415	0.666303	-29.6836	-16.1543
220	H+ + 1,2,4-Trichlorobenzene + (2) electron <==> Chloride + 1,2-Dichlorobenzene	1.97.1.a	-16.49	1.13852	-52.3314	-34.2924
	NADH + H+ + 1,2-Dichlorobenzene <==> NAD+ + 5,6-Dichloro-1,3-cyclohexadiene	1.3.-1.a	3.7	2.52655	-5.31951	12.7195
	NADH + H+ + 5,6-Dichloro-1,3-cyclohexadiene <==> NAD+ + 151	1.3.-1.a	-1.48	1.12677	-10.4995	7.53951
	Water + 151 <==> H+ + Chloride + 351	3.8.1.a	-21.5415	0.867532	-28.7836	-15.2543
	NAD+ + 351 <==> NADH + H+ + 177	1.3.1.a	7.46	1.58698	-1.55951	16.4795
	NADH + H+ + 177 <==> NAD+ + 353	1.3.-1.a	-1.48	1.12677	-10.4995	7.53951
	NAD+ + 353 <==> NADH + H+ + 178	1.3.1.a	1.48	1.12677	-7.53951	10.4995
	Water + 178 <==> H+ + Chloride + 377	3.8.1.a	-22.4415	0.666303	-29.6836	-16.1543
	NAD+ + 377 <==> NADH + H+ + Catechol	1.3.1.a	-12.5	1.78748	-21.5195	-3.48049
221	H+ + 1,2,4-Trichlorobenzene + (2) electron <==> Chloride + 1,2-Dichlorobenzene	1.97.1.a	-16.49	1.13852	-52.3314	-34.2924
	NADH + H+ + 1,2-Dichlorobenzene <==> NAD+ + 5,6-Dichloro-1,3-cyclohexadiene	1.3.-1.a	3.7	2.52655	-5.31951	12.7195
	NADH + H+ + 5,6-Dichloro-1,3-cyclohexadiene <==> NAD+ + 151	1.3.-1.a	-1.48	1.12677	-10.4995	7.53951
	Water + 151 <==> H+ + Chloride + 351	3.8.1.a	-21.5415	0.867532	-28.7836	-15.2543
	NAD+ + 351 <==> NADH + H+ + 177	1.3.1.a	7.46	1.58698	-1.55951	16.4795
	NADH + H+ + 177 <==> NAD+ + 353	1.3.-1.a	-1.48	1.12677	-10.4995	7.53951
	Water + 353 <==> H+ + Chloride + 574	3.8.1.a	-22.4415	0.666303	-29.6836	-16.1543
	NAD+ + 574 <==> NADH + H+ + 377	1.3.1.a	1.48	1.12677	-7.53951	10.4995
	NAD+ + 377 <==> NADH + H+ + Catechol	1.3.1.a	-12.5	1.78748	-21.5195	-3.48049
222	H+ + 1,2,4-Trichlorobenzene + (2) electron <==> Chloride + 1,2-Dichlorobenzene	1.97.1.a	-16.49	1.13852	-52.3314	-34.2924
	NADH + H+ + 1,2-Dichlorobenzene <==> NAD+ + 5,6-Dichloro-1,3-cyclohexadiene	1.3.-1.a	3.7	2.52655	-5.31951	12.7195
	NADH + H+ + 5,6-Dichloro-1,3-cyclohexadiene <==> NAD+ + 151	1.3.-1.a	-1.48	1.12677	-10.4995	7.53951
	Water + 151 <==> H+ + Chloride + 351	3.8.1.a	-21.5415	0.867532	-28.7836	-15.2543
	NAD+ + 351 <==> NADH + H+ + 177	1.3.1.a	7.46	1.58698	-1.55951	16.4795
	Water + 177 <==> H+ + Chloride + 377	3.8.1.a	-22.4415	0.666303	-29.6836	-16.1543
	NADH + H+ + 377 <==> NAD+ + 489	1.3.-1.a	-4.64	1.40727	-13.6595	4.37951
	NAD+ + 489 <==> NADH + H+ + Arene diol	1.3.1.a	1.48	1.12677	-7.53951	10.4995
	NAD+ + Arene diol <==> NADH + H+ + Catechol	1.3.1.a	-9.34	2.05697	-18.3595	-0.320488
223	H+ + 1,2,4-Trichlorobenzene + (2) electron <==> Chloride + 1,2-Dichlorobenzene	1.97.1.a	-16.49	1.13852	-52.3314	-34.2924
	NADH + H+ + 1,2-Dichlorobenzene <==> NAD+ + 5,6-Dichloro-1,3-cyclohexadiene	1.3.-1.a	3.7	2.52655	-5.31951	12.7195
	NADH + H+ + 5,6-Dichloro-1,3-cyclohexadiene <==> NAD+ + 151	1.3.-1.a	-1.48	1.12677	-10.4995	7.53951
	Water + 151 <==> H+ + Chloride + 351	3.8.1.a	-21.5415	0.867532	-28.7836	-15.2543
	NAD+ + 351 <==> NADH + H+ + 176	1.3.1.a	1.48	1.12677	-7.53951	10.4995
	NAD+ + 176 <==> NADH + H+ + 2-Chlorophenol	1.3.1.a	-6.52	2.18385	-15.5395	2.49951
	NADH + H+ + 2-Chlorophenol <==> NAD+ + 177	1.3.-1.a	12.5	1.78748	3.48049	21.5195
	Water + 177 <==> H+ + Chloride + 377	3.8.1.a	-22.4415	0.666303	-29.6836	-16.1543
	NAD+ + 377 <==> NADH + H+ + Catechol	1.3.1.a	-12.5	1.78748	-21.5195	-3.48049
224	H+ + 1,2,4-Trichlorobenzene + (2) electron <==> Chloride + 1,2-Dichlorobenzene	1.97.1.a	-16.49	1.13852	-52.3314	-34.2924
	NADH + H+ + 1,2-Dichlorobenzene <==> NAD+ + 5,6-Dichloro-1,3-cyclohexadiene	1.3.-1.a	3.7	2.52655	-5.31951	12.7195
	NADH + H+ + 5,6-Dichloro-1,3-cyclohexadiene <==> NAD+ + 151	1.3.-1.a	-1.48	1.12677	-10.4995	7.53951
	Water + 151 <==> H+ + Chloride + 351	3.8.1.a	-21.5415	0.867532	-28.7836	-15.2543
	NAD+ + 351 <==> NADH + H+ + 176	1.3.1.a	1.48	1.12677	-7.53951	10.4995
	NAD+ + 176 <==> NADH + H+ + 2-Chlorophenol	1.3.1.a	-6.52	2.18385	-15.5395	2.49951
	NADH + H+ + 2-Chlorophenol <==> NAD+ + 178	1.3.-1.a	12.5	1.78748	3.48049	21.5195
	Water + 178 <==> H+ + Chloride + 377	3.8.1.a	-22.4415	0.666303	-29.6836	-16.1543
	NAD+ + 377 <==> NADH + H+ + Catechol	1.3.1.a	-12.5	1.78748	-21.5195	-3.48049
225	H+ + 1,2,4-Trichlorobenzene + (2) electron <==> Chloride + 1,2-Dichlorobenzene	1.97.1.a	-16.49	1.13852	-52.3314	-34.2924
	NADH + H+ + 1,2-Dichlorobenzene <==> NAD+ + 5,6-Dichloro-1,3-cyclohexadiene	1.3.-1.a	3.7	2.52655	-5.31951	12.7195
	NADH + H+ + 5,6-Dichloro-1,3-cyclohexadiene <==> NAD+ + 151	1.3.-1.a	-1.48	1.12677	-10.4995	7.53951
	Water + 151 <==> H+ + Chloride + 351	3.8.1.a	-21.5415	0.867532	-28.7836	-15.2543
	NAD+ + 351 <==> NADH + H+ + 176	1.3.1.a	1.48	1.12677	-7.53951	10.4995
	NADH + H+ + 176 <==> NAD+ + 352	1.3.-1.a	-1.48	1.12677	-10.4995	7.53951
	NAD+ + 352 <==> NADH + H+ + 178	1.3.1.a	7.46	1.58698	-1.55951	16.4795
	NAD+ + 178 <==> NADH + H+ + 2-Chlorophenol	1.3.1.a	-12.5	1.78748	-21.5195	-3.48049
	Water + 2-Chlorophenol <==> H+ + Chloride + Catechol	3.8.1.a	-22.4415	0.666303	-29.6836	-16.1543
226	H+ + 1,2,4-Trichlorobenzene + (2) electron <==> Chloride + 1,2-Dichlorobenzene	1.97.1.a	-16.49	1.13852	-52.3314	-34.2924
	NADH + H+ + 1,2-Dichlorobenzene <==> NAD+ + 5,6-Dichloro-1,3-cyclohexadiene	1.3.-1.a	3.7	2.52655	-5.31951	12.7195
	NADH + H+ + 5,6-Dichloro-1,3-cyclohexadiene <==> NAD+ + 151	1.3.-1.a	-1.48	1.12677	-10.4995	7.53951
	Water + 151 <==> H+ + Chloride + 351	3.8.1.a	-21.5415	0.867532	-28.7836	-15.2543
	NAD+ + 351 <==> NADH + H+ + 176	1.3.1.a	1.48	1.12677	-7.53951	10.4995
	NADH + H+ + 176 <==> NAD+ + 352	1.3.-1.a	-1.48	1.12677	-10.4995	7.53951
	NAD+ + 352 <==> NADH + H+ + 178	1.3.1.a	7.46	1.58698	-1.55951	16.4795
	Water + 178 <==> H+ + Chloride + 377	3.8.1.a	-22.4415	0.666303	-29.6836	-16.1543
	NAD+ + 377 <==> NADH + H+ + Catechol	1.3.1.a	-12.5	1.78748	-21.5195	-3.48049
227	H+ + 1,2,4-Trichlorobenzene + (2) electron <==> Chloride + 1,2-Dichlorobenzene	1.97.1.a	-16.49	1.13852	-52.3314	-34.2924
	NADH + H+ + 1,2-Dichlorobenzene <==> NAD+ + 5,6-Dichloro-1,3-cyclohexadiene	1.3.-1.a	3.7	2.52655	-5.31951	12.7195
	NADH + H+ + 5,6-Dichloro-1,3-cyclohexadiene <==> NAD+ + 151	1.3.-1.a	-1.48	1.12677	-10.4995	7.53951
	Water + 151 <==> H+ + Chloride + 351	3.8.1.a	-21.5415	0.867532	-28.7836	-15.2543
	NAD+ + 351 <==> NADH + H+ + 176	1.3.1.a	1.48	1.12677	-7.53951	10.4995
	NADH + H+ + 176 <==> NAD+ + 352	1.3.-1.a	-1.48	1.12677	-10.4995	7.53951
	Water + 352 <==> H+ + Chloride + 489	3.8.1.a	-19.6215	0.791123	-26.8636	-13.3343
	NAD+ + 489 <==> NADH + H+ + Arene diol	1.3.1.a	1.48	1.12677	-7.53951	10.4995
	NAD+ + Arene diol <==> NADH + H+ + Catechol	1.3.1.a	-9.34	2.05697	-18.3595	-0.320488
228	H+ + 1,2,4-Trichlorobenzene + (2) electron <==> Chloride + 1,2-Dichlorobenzene	1.97.1.a	-16.49	1.13852	-52.3314	-34.2924
	NADH + H+ + 1,2-Dichlorobenzene <==> NAD+ + 5,6-Dichloro-1,3-cyclohexadiene	1.3.-1.a	3.7	2.52655	-5.31951	12.7195
	NADH + H+ + 5,6-Dichloro-1,3-cyclohexadiene <==> NAD+ + 151	1.3.-1.a	-1.48	1.12677	-10.4995	7.53951
	Water + 151 <==> H+ + Chloride + 351	3.8.1.a	-21.5415	0.867532	-28.7836	-15.2543
	NAD+ + 351 <==> NADH + H+ + 176	1.3.1.a	1.48	1.12677	-7.53951	10.4995
	NADH + H+ + 176 <==> NAD+ + 352	1.3.-1.a	-1.48	1.12677	-10.4995	7.53951
	Water + 352 <==> H+ + Chloride + 489	3.8.1.a	-19.6215	0.791123	-26.8636	-13.3343
	NAD+ + 489 <==> NADH + H+ + 377	1.3.1.a	4.64	1.40727	-4.37951	13.6595
	NAD+ + 377 <==> NADH + H+ + Catechol	1.3.1.a	-12.5	1.78748	-21.5195	-3.48049
229	H+ + 1,2,4-Trichlorobenzene + (2) electron <==> Chloride + 1,2-Dichlorobenzene	1.97.1.a	-16.49	1.13852	-52.3314	-34.2924
	NADH + H+ + 1,2-Dichlorobenzene <==> NAD+ + 5,6-Dichloro-1,3-cyclohexadiene	1.3.-1.a	3.7	2.52655	-5.31951	12.7195
	NADH + H+ + 5,6-Dichloro-1,3-cyclohexadiene <==> NAD+ + 151	1.3.-1.a	-1.48	1.12677	-10.4995	7.53951
	Water + 151 <==> H+ + Chloride + 351	3.8.1.a	-21.5415	0.867532	-28.7836	-15.2543
	NAD+ + 351 <==> NADH + H+ + 176	1.3.1.a	1.48	1.12677	-7.53951	10.4995
	Water + 176 <==> H+ + Chloride + Arene diol	3.8.1.a	-19.6215	0.791123	-26.8636	-13.3343
	NADH + H+ + Arene diol <==> NAD+ + 489	1.3.-1.a	-1.48	1.12677	-10.4995	7.53951
	NAD+ + 489 <==> NADH + H+ + 377	1.3.1.a	4.64	1.40727	-4.37951	13.6595
	NAD+ + 377 <==> NADH + H+ + Catechol	1.3.1.a	-12.5	1.78748	-21.5195	-3.48049
230	H+ + 1,2,4-Trichlorobenzene + (2) electron <==> Chloride + 1,2-Dichlorobenzene	1.97.1.a	-16.49	1.13852	-52.3314	-34.2924
	NADH + H+ + 1,2-Dichlorobenzene <==> NAD+ + 5,6-Dichloro-1,3-cyclohexadiene	1.3.-1.a	3.7	2.52655	-5.31951	12.7195
	NADH + H+ + 5,6-Dichloro-1,3-cyclohexadiene <==> NAD+ + 151	1.3.-1.a	-1.48	1.12677	-10.4995	7.53951
	Water + 151 <==> H+ + Chloride + 352	3.8.1.a	-21.5415	0.867532	-28.7836	-15.2543
	NAD+ + 352 <==> NADH + H+ + 178	1.3.1.a	7.46	1.58698	-1.55951	16.4795
	NAD+ + 178 <==> NADH + H+ + 2-Chlorophenol	1.3.1.a	-12.5	1.78748	-21.5195	-3.48049
	NADH + H+ + 2-Chlorophenol <==> NAD+ + 176	1.3.-1.a	6.52	2.18385	-2.49951	15.5395
	Water + 176 <==> H+ + Chloride + Arene diol	3.8.1.a	-19.6215	0.791123	-26.8636	-13.3343
	NAD+ + Arene diol <==> NADH + H+ + Catechol	1.3.1.a	-9.34	2.05697	-18.3595	-0.320488
231	H+ + 1,2,4-Trichlorobenzene + (2) electron <==> Chloride + 1,2-Dichlorobenzene	1.97.1.a	-16.49	1.13852	-52.3314	-34.2924
	NADH + H+ + 1,2-Dichlorobenzene <==> NAD+ + 5,6-Dichloro-1,3-cyclohexadiene	1.3.-1.a	3.7	2.52655	-5.31951	12.7195
	NADH + H+ + 5,6-Dichloro-1,3-cyclohexadiene <==> NAD+ + 151	1.3.-1.a	-1.48	1.12677	-10.4995	7.53951
	Water + 151 <==> H+ + Chloride + 352	3.8.1.a	-21.5415	0.867532	-28.7836	-15.2543
	NAD+ + 352 <==> NADH + H+ + 178	1.3.1.a	7.46	1.58698	-1.55951	16.4795
	NAD+ + 178 <==> NADH + H+ + 2-Chlorophenol	1.3.1.a	-12.5	1.78748	-21.5195	-3.48049
	NADH + H+ + 2-Chlorophenol <==> NAD+ + 177	1.3.-1.a	12.5	1.78748	3.48049	21.5195
	Water + 177 <==> H+ + Chloride + 377	3.8.1.a	-22.4415	0.666303	-29.6836	-16.1543
	NAD+ + 377 <==> NADH + H+ + Catechol	1.3.1.a	-12.5	1.78748	-21.5195	-3.48049
232	H+ + 1,2,4-Trichlorobenzene + (2) electron <==> Chloride + 1,2-Dichlorobenzene	1.97.1.a	-16.49	1.13852	-52.3314	-34.2924
	NADH + H+ + 1,2-Dichlorobenzene <==> NAD+ + 5,6-Dichloro-1,3-cyclohexadiene	1.3.-1.a	3.7	2.52655	-5.31951	12.7195
	NADH + H+ + 5,6-Dichloro-1,3-cyclohexadiene <==> NAD+ + 151	1.3.-1.a	-1.48	1.12677	-10.4995	7.53951
	Water + 151 <==> H+ + Chloride + 352	3.8.1.a	-21.5415	0.867532	-28.7836	-15.2543
	NAD+ + 352 <==> NADH + H+ + 178	1.3.1.a	7.46	1.58698	-1.55951	16.4795
	NADH + H+ + 178 <==> NAD+ + 353	1.3.-1.a	-1.48	1.12677	-10.4995	7.53951
	NAD+ + 353 <==> NADH + H+ + 177	1.3.1.a	1.48	1.12677	-7.53951	10.4995
	NAD+ + 177 <==> NADH + H+ + 2-Chlorophenol	1.3.1.a	-12.5	1.78748	-21.5195	-3.48049
	Water + 2-Chlorophenol <==> H+ + Chloride + Catechol	3.8.1.a	-22.4415	0.666303	-29.6836	-16.1543
233	H+ + 1,2,4-Trichlorobenzene + (2) electron <==> Chloride + 1,2-Dichlorobenzene	1.97.1.a	-16.49	1.13852	-52.3314	-34.2924
	NADH + H+ + 1,2-Dichlorobenzene <==> NAD+ + 5,6-Dichloro-1,3-cyclohexadiene	1.3.-1.a	3.7	2.52655	-5.31951	12.7195
	NADH + H+ + 5,6-Dichloro-1,3-cyclohexadiene <==> NAD+ + 151	1.3.-1.a	-1.48	1.12677	-10.4995	7.53951
	Water + 151 <==> H+ + Chloride + 352	3.8.1.a	-21.5415	0.867532	-28.7836	-15.2543
	NAD+ + 352 <==> NADH + H+ + 178	1.3.1.a	7.46	1.58698	-1.55951	16.4795
	NADH + H+ + 178 <==> NAD+ + 353	1.3.-1.a	-1.48	1.12677	-10.4995	7.53951
	NAD+ + 353 <==> NADH + H+ + 177	1.3.1.a	1.48	1.12677	-7.53951	10.4995
	Water + 177 <==> H+ + Chloride + 377	3.8.1.a	-22.4415	0.666303	-29.6836	-16.1543
	NAD+ + 377 <==> NADH + H+ + Catechol	1.3.1.a	-12.5	1.78748	-21.5195	-3.48049
234	H+ + 1,2,4-Trichlorobenzene + (2) electron <==> Chloride + 1,2-Dichlorobenzene	1.97.1.a	-16.49	1.13852	-52.3314	-34.2924
	NADH + H+ + 1,2-Dichlorobenzene <==> NAD+ + 5,6-Dichloro-1,3-cyclohexadiene	1.3.-1.a	3.7	2.52655	-5.31951	12.7195
	NADH + H+ + 5,6-Dichloro-1,3-cyclohexadiene <==> NAD+ + 151	1.3.-1.a	-1.48	1.12677	-10.4995	7.53951
	Water + 151 <==> H+ + Chloride + 352	3.8.1.a	-21.5415	0.867532	-28.7836	-15.2543
	NAD+ + 352 <==> NADH + H+ + 178	1.3.1.a	7.46	1.58698	-1.55951	16.4795
	NADH + H+ + 178 <==> NAD+ + 353	1.3.-1.a	-1.48	1.12677	-10.4995	7.53951
	Water + 353 <==> H+ + Chloride + 574	3.8.1.a	-22.4415	0.666303	-29.6836	-16.1543
	NAD+ + 574 <==> NADH + H+ + 377	1.3.1.a	1.48	1.12677	-7.53951	10.4995
	NAD+ + 377 <==> NADH + H+ + Catechol	1.3.1.a	-12.5	1.78748	-21.5195	-3.48049
235	H+ + 1,2,4-Trichlorobenzene + (2) electron <==> Chloride + 1,2-Dichlorobenzene	1.97.1.a	-16.49	1.13852	-52.3314	-34.2924
	NADH + H+ + 1,2-Dichlorobenzene <==> NAD+ + 5,6-Dichloro-1,3-cyclohexadiene	1.3.-1.a	3.7	2.52655	-5.31951	12.7195
	NADH + H+ + 5,6-Dichloro-1,3-cyclohexadiene <==> NAD+ + 151	1.3.-1.a	-1.48	1.12677	-10.4995	7.53951
	Water + 151 <==> H+ + Chloride + 352	3.8.1.a	-21.5415	0.867532	-28.7836	-15.2543
	NAD+ + 352 <==> NADH + H+ + 178	1.3.1.a	7.46	1.58698	-1.55951	16.4795
	Water + 178 <==> H+ + Chloride + 377	3.8.1.a	-22.4415	0.666303	-29.6836	-16.1543
	NADH + H+ + 377 <==> NAD+ + 489	1.3.-1.a	-4.64	1.40727	-13.6595	4.37951
	NAD+ + 489 <==> NADH + H+ + Arene diol	1.3.1.a	1.48	1.12677	-7.53951	10.4995
	NAD+ + Arene diol <==> NADH + H+ + Catechol	1.3.1.a	-9.34	2.05697	-18.3595	-0.320488
236	H+ + 1,2,4-Trichlorobenzene + (2) electron <==> Chloride + 1,2-Dichlorobenzene	1.97.1.a	-16.49	1.13852	-52.3314	-34.2924
	NADH + H+ + 1,2-Dichlorobenzene <==> NAD+ + 5,6-Dichloro-1,3-cyclohexadiene	1.3.-1.a	3.7	2.52655	-5.31951	12.7195
	NADH + H+ + 5,6-Dichloro-1,3-cyclohexadiene <==> NAD+ + 151	1.3.-1.a	-1.48	1.12677	-10.4995	7.53951
	Water + 151 <==> H+ + Chloride + 352	3.8.1.a	-21.5415	0.867532	-28.7836	-15.2543
	NAD+ + 352 <==> NADH + H+ + 176	1.3.1.a	1.48	1.12677	-7.53951	10.4995
	NAD+ + 176 <==> NADH + H+ + 2-Chlorophenol	1.3.1.a	-6.52	2.18385	-15.5395	2.49951
	NADH + H+ + 2-Chlorophenol <==> NAD+ + 177	1.3.-1.a	12.5	1.78748	3.48049	21.5195
	Water + 177 <==> H+ + Chloride + 377	3.8.1.a	-22.4415	0.666303	-29.6836	-16.1543
	NAD+ + 377 <==> NADH + H+ + Catechol	1.3.1.a	-12.5	1.78748	-21.5195	-3.48049
237	H+ + 1,2,4-Trichlorobenzene + (2) electron <==> Chloride + 1,2-Dichlorobenzene	1.97.1.a	-16.49	1.13852	-52.3314	-34.2924
	NADH + H+ + 1,2-Dichlorobenzene <==> NAD+ + 5,6-Dichloro-1,3-cyclohexadiene	1.3.-1.a	3.7	2.52655	-5.31951	12.7195
	NADH + H+ + 5,6-Dichloro-1,3-cyclohexadiene <==> NAD+ + 151	1.3.-1.a	-1.48	1.12677	-10.4995	7.53951
	Water + 151 <==> H+ + Chloride + 352	3.8.1.a	-21.5415	0.867532	-28.7836	-15.2543
	NAD+ + 352 <==> NADH + H+ + 176	1.3.1.a	1.48	1.12677	-7.53951	10.4995
	NAD+ + 176 <==> NADH + H+ + 2-Chlorophenol	1.3.1.a	-6.52	2.18385	-15.5395	2.49951
	NADH + H+ + 2-Chlorophenol <==> NAD+ + 178	1.3.-1.a	12.5	1.78748	3.48049	21.5195
	Water + 178 <==> H+ + Chloride + 377	3.8.1.a	-22.4415	0.666303	-29.6836	-16.1543
	NAD+ + 377 <==> NADH + H+ + Catechol	1.3.1.a	-12.5	1.78748	-21.5195	-3.48049
238	H+ + 1,2,4-Trichlorobenzene + (2) electron <==> Chloride + 1,2-Dichlorobenzene	1.97.1.a	-16.49	1.13852	-52.3314	-34.2924
	NADH + H+ + 1,2-Dichlorobenzene <==> NAD+ + 5,6-Dichloro-1,3-cyclohexadiene	1.3.-1.a	3.7	2.52655	-5.31951	12.7195
	NADH + H+ + 5,6-Dichloro-1,3-cyclohexadiene <==> NAD+ + 151	1.3.-1.a	-1.48	1.12677	-10.4995	7.53951
	Water + 151 <==> H+ + Chloride + 352	3.8.1.a	-21.5415	0.867532	-28.7836	-15.2543
	NAD+ + 352 <==> NADH + H+ + 176	1.3.1.a	1.48	1.12677	-7.53951	10.4995
	NADH + H+ + 176 <==> NAD+ + 351	1.3.-1.a	-1.48	1.12677	-10.4995	7.53951
	NAD+ + 351 <==> NADH + H+ + 177	1.3.1.a	7.46	1.58698	-1.55951	16.4795
	NAD+ + 177 <==> NADH + H+ + 2-Chlorophenol	1.3.1.a	-12.5	1.78748	-21.5195	-3.48049
	Water + 2-Chlorophenol <==> H+ + Chloride + Catechol	3.8.1.a	-22.4415	0.666303	-29.6836	-16.1543
239	H+ + 1,2,4-Trichlorobenzene + (2) electron <==> Chloride + 1,2-Dichlorobenzene	1.97.1.a	-16.49	1.13852	-52.3314	-34.2924
	NADH + H+ + 1,2-Dichlorobenzene <==> NAD+ + 5,6-Dichloro-1,3-cyclohexadiene	1.3.-1.a	3.7	2.52655	-5.31951	12.7195
	NADH + H+ + 5,6-Dichloro-1,3-cyclohexadiene <==> NAD+ + 151	1.3.-1.a	-1.48	1.12677	-10.4995	7.53951
	Water + 151 <==> H+ + Chloride + 352	3.8.1.a	-21.5415	0.867532	-28.7836	-15.2543
	NAD+ + 352 <==> NADH + H+ + 176	1.3.1.a	1.48	1.12677	-7.53951	10.4995
	NADH + H+ + 176 <==> NAD+ + 351	1.3.-1.a	-1.48	1.12677	-10.4995	7.53951
	NAD+ + 351 <==> NADH + H+ + 177	1.3.1.a	7.46	1.58698	-1.55951	16.4795
	Water + 177 <==> H+ + Chloride + 377	3.8.1.a	-22.4415	0.666303	-29.6836	-16.1543
	NAD+ + 377 <==> NADH + H+ + Catechol	1.3.1.a	-12.5	1.78748	-21.5195	-3.48049
240	H+ + 1,2,4-Trichlorobenzene + (2) electron <==> Chloride + 1,2-Dichlorobenzene	1.97.1.a	-16.49	1.13852	-52.3314	-34.2924
	NADH + H+ + 1,2-Dichlorobenzene <==> NAD+ + 5,6-Dichloro-1,3-cyclohexadiene	1.3.-1.a	3.7	2.52655	-5.31951	12.7195
	NADH + H+ + 5,6-Dichloro-1,3-cyclohexadiene <==> NAD+ + 151	1.3.-1.a	-1.48	1.12677	-10.4995	7.53951
	Water + 151 <==> H+ + Chloride + 352	3.8.1.a	-21.5415	0.867532	-28.7836	-15.2543
	NAD+ + 352 <==> NADH + H+ + 176	1.3.1.a	1.48	1.12677	-7.53951	10.4995
	NADH + H+ + 176 <==> NAD+ + 351	1.3.-1.a	-1.48	1.12677	-10.4995	7.53951
	Water + 351 <==> H+ + Chloride + 489	3.8.1.a	-19.6215	0.791123	-26.8636	-13.3343
	NAD+ + 489 <==> NADH + H+ + Arene diol	1.3.1.a	1.48	1.12677	-7.53951	10.4995
	NAD+ + Arene diol <==> NADH + H+ + Catechol	1.3.1.a	-9.34	2.05697	-18.3595	-0.320488
241	H+ + 1,2,4-Trichlorobenzene + (2) electron <==> Chloride + 1,2-Dichlorobenzene	1.97.1.a	-16.49	1.13852	-52.3314	-34.2924
	NADH + H+ + 1,2-Dichlorobenzene <==> NAD+ + 5,6-Dichloro-1,3-cyclohexadiene	1.3.-1.a	3.7	2.52655	-5.31951	12.7195
	NADH + H+ + 5,6-Dichloro-1,3-cyclohexadiene <==> NAD+ + 151	1.3.-1.a	-1.48	1.12677	-10.4995	7.53951
	Water + 151 <==> H+ + Chloride + 352	3.8.1.a	-21.5415	0.867532	-28.7836	-15.2543
	NAD+ + 352 <==> NADH + H+ + 176	1.3.1.a	1.48	1.12677	-7.53951	10.4995
	NADH + H+ + 176 <==> NAD+ + 351	1.3.-1.a	-1.48	1.12677	-10.4995	7.53951
	Water + 351 <==> H+ + Chloride + 489	3.8.1.a	-19.6215	0.791123	-26.8636	-13.3343
	NAD+ + 489 <==> NADH + H+ + 377	1.3.1.a	4.64	1.40727	-4.37951	13.6595
	NAD+ + 377 <==> NADH + H+ + Catechol	1.3.1.a	-12.5	1.78748	-21.5195	-3.48049
242	H+ + 1,2,4-Trichlorobenzene + (2) electron <==> Chloride + 1,2-Dichlorobenzene	1.97.1.a	-16.49	1.13852	-52.3314	-34.2924
	NADH + H+ + 1,2-Dichlorobenzene <==> NAD+ + 5,6-Dichloro-1,3-cyclohexadiene	1.3.-1.a	3.7	2.52655	-5.31951	12.7195
	NADH + H+ + 5,6-Dichloro-1,3-cyclohexadiene <==> NAD+ + 151	1.3.-1.a	-1.48	1.12677	-10.4995	7.53951
	Water + 151 <==> H+ + Chloride + 352	3.8.1.a	-21.5415	0.867532	-28.7836	-15.2543
	NAD+ + 352 <==> NADH + H+ + 176	1.3.1.a	1.48	1.12677	-7.53951	10.4995
	Water + 176 <==> H+ + Chloride + Arene diol	3.8.1.a	-19.6215	0.791123	-26.8636	-13.3343
	NADH + H+ + Arene diol <==> NAD+ + 489	1.3.-1.a	-1.48	1.12677	-10.4995	7.53951
	NAD+ + 489 <==> NADH + H+ + 377	1.3.1.a	4.64	1.40727	-4.37951	13.6595
	NAD+ + 377 <==> NADH + H+ + Catechol	1.3.1.a	-12.5	1.78748	-21.5195	-3.48049
243	H+ + 1,2,4-Trichlorobenzene + (2) electron <==> Chloride + 1,2-Dichlorobenzene	1.97.1.a	-16.49	1.13852	-52.3314	-34.2924
	NADH + H+ + 1,2-Dichlorobenzene <==> NAD+ + 5,6-Dichloro-1,3-cyclohexadiene	1.3.-1.a	3.7	2.52655	-5.31951	12.7195
	Water + 5,6-Dichloro-1,3-cyclohexadiene <==> H+ + Chloride + 176	3.8.1.a	-21.5415	0.867532	-28.7836	-15.2543
	NAD+ + 176 <==> NADH + H+ + 2-Chlorophenol	1.3.1.a	-6.52	2.18385	-15.5395	2.49951
	NADH + H+ + 2-Chlorophenol <==> NAD+ + 177	1.3.-1.a	12.5	1.78748	3.48049	21.5195
	NADH + H+ + 177 <==> NAD+ + 351	1.3.-1.a	-7.46	1.58698	-16.4795	1.55951
	Water + 351 <==> H+ + Chloride + 489	3.8.1.a	-19.6215	0.791123	-26.8636	-13.3343
	NAD+ + 489 <==> NADH + H+ + Arene diol	1.3.1.a	1.48	1.12677	-7.53951	10.4995
	NAD+ + Arene diol <==> NADH + H+ + Catechol	1.3.1.a	-9.34	2.05697	-18.3595	-0.320488
244	H+ + 1,2,4-Trichlorobenzene + (2) electron <==> Chloride + 1,2-Dichlorobenzene	1.97.1.a	-16.49	1.13852	-52.3314	-34.2924
	NADH + H+ + 1,2-Dichlorobenzene <==> NAD+ + 5,6-Dichloro-1,3-cyclohexadiene	1.3.-1.a	3.7	2.52655	-5.31951	12.7195
	Water + 5,6-Dichloro-1,3-cyclohexadiene <==> H+ + Chloride + 176	3.8.1.a	-21.5415	0.867532	-28.7836	-15.2543
	NAD+ + 176 <==> NADH + H+ + 2-Chlorophenol	1.3.1.a	-6.52	2.18385	-15.5395	2.49951
	NADH + H+ + 2-Chlorophenol <==> NAD+ + 177	1.3.-1.a	12.5	1.78748	3.48049	21.5195
	NADH + H+ + 177 <==> NAD+ + 351	1.3.-1.a	-7.46	1.58698	-16.4795	1.55951
	Water + 351 <==> H+ + Chloride + 489	3.8.1.a	-19.6215	0.791123	-26.8636	-13.3343
	NAD+ + 489 <==> NADH + H+ + 377	1.3.1.a	4.64	1.40727	-4.37951	13.6595
	NAD+ + 377 <==> NADH + H+ + Catechol	1.3.1.a	-12.5	1.78748	-21.5195	-3.48049
245	H+ + 1,2,4-Trichlorobenzene + (2) electron <==> Chloride + 1,2-Dichlorobenzene	1.97.1.a	-16.49	1.13852	-52.3314	-34.2924
	NADH + H+ + 1,2-Dichlorobenzene <==> NAD+ + 5,6-Dichloro-1,3-cyclohexadiene	1.3.-1.a	3.7	2.52655	-5.31951	12.7195
	Water + 5,6-Dichloro-1,3-cyclohexadiene <==> H+ + Chloride + 176	3.8.1.a	-21.5415	0.867532	-28.7836	-15.2543
	NAD+ + 176 <==> NADH + H+ + 2-Chlorophenol	1.3.1.a	-6.52	2.18385	-15.5395	2.49951
	NADH + H+ + 2-Chlorophenol <==> NAD+ + 177	1.3.-1.a	12.5	1.78748	3.48049	21.5195
	NADH + H+ + 177 <==> NAD+ + 353	1.3.-1.a	-1.48	1.12677	-10.4995	7.53951
	NAD+ + 353 <==> NADH + H+ + 178	1.3.1.a	1.48	1.12677	-7.53951	10.4995
	Water + 178 <==> H+ + Chloride + 377	3.8.1.a	-22.4415	0.666303	-29.6836	-16.1543
	NAD+ + 377 <==> NADH + H+ + Catechol	1.3.1.a	-12.5	1.78748	-21.5195	-3.48049
246	H+ + 1,2,4-Trichlorobenzene + (2) electron <==> Chloride + 1,2-Dichlorobenzene	1.97.1.a	-16.49	1.13852	-52.3314	-34.2924
	NADH + H+ + 1,2-Dichlorobenzene <==> NAD+ + 5,6-Dichloro-1,3-cyclohexadiene	1.3.-1.a	3.7	2.52655	-5.31951	12.7195
	Water + 5,6-Dichloro-1,3-cyclohexadiene <==> H+ + Chloride + 176	3.8.1.a	-21.5415	0.867532	-28.7836	-15.2543
	NAD+ + 176 <==> NADH + H+ + 2-Chlorophenol	1.3.1.a	-6.52	2.18385	-15.5395	2.49951
	NADH + H+ + 2-Chlorophenol <==> NAD+ + 177	1.3.-1.a	12.5	1.78748	3.48049	21.5195
	NADH + H+ + 177 <==> NAD+ + 353	1.3.-1.a	-1.48	1.12677	-10.4995	7.53951
	Water + 353 <==> H+ + Chloride + 574	3.8.1.a	-22.4415	0.666303	-29.6836	-16.1543
	NAD+ + 574 <==> NADH + H+ + 377	1.3.1.a	1.48	1.12677	-7.53951	10.4995
	NAD+ + 377 <==> NADH + H+ + Catechol	1.3.1.a	-12.5	1.78748	-21.5195	-3.48049
247	H+ + 1,2,4-Trichlorobenzene + (2) electron <==> Chloride + 1,2-Dichlorobenzene	1.97.1.a	-16.49	1.13852	-52.3314	-34.2924
	NADH + H+ + 1,2-Dichlorobenzene <==> NAD+ + 5,6-Dichloro-1,3-cyclohexadiene	1.3.-1.a	3.7	2.52655	-5.31951	12.7195
	Water + 5,6-Dichloro-1,3-cyclohexadiene <==> H+ + Chloride + 176	3.8.1.a	-21.5415	0.867532	-28.7836	-15.2543
	NAD+ + 176 <==> NADH + H+ + 2-Chlorophenol	1.3.1.a	-6.52	2.18385	-15.5395	2.49951
	NADH + H+ + 2-Chlorophenol <==> NAD+ + 177	1.3.-1.a	12.5	1.78748	3.48049	21.5195
	Water + 177 <==> H+ + Chloride + 377	3.8.1.a	-22.4415	0.666303	-29.6836	-16.1543
	NADH + H+ + 377 <==> NAD+ + 489	1.3.-1.a	-4.64	1.40727	-13.6595	4.37951
	NAD+ + 489 <==> NADH + H+ + Arene diol	1.3.1.a	1.48	1.12677	-7.53951	10.4995
	NAD+ + Arene diol <==> NADH + H+ + Catechol	1.3.1.a	-9.34	2.05697	-18.3595	-0.320488
248	H+ + 1,2,4-Trichlorobenzene + (2) electron <==> Chloride + 1,2-Dichlorobenzene	1.97.1.a	-16.49	1.13852	-52.3314	-34.2924
	NADH + H+ + 1,2-Dichlorobenzene <==> NAD+ + 5,6-Dichloro-1,3-cyclohexadiene	1.3.-1.a	3.7	2.52655	-5.31951	12.7195
	Water + 5,6-Dichloro-1,3-cyclohexadiene <==> H+ + Chloride + 176	3.8.1.a	-21.5415	0.867532	-28.7836	-15.2543
	NAD+ + 176 <==> NADH + H+ + 2-Chlorophenol	1.3.1.a	-6.52	2.18385	-15.5395	2.49951
	NADH + H+ + 2-Chlorophenol <==> NAD+ + 178	1.3.-1.a	12.5	1.78748	3.48049	21.5195
	NADH + H+ + 178 <==> NAD+ + 352	1.3.-1.a	-7.46	1.58698	-16.4795	1.55951
	Water + 352 <==> H+ + Chloride + 489	3.8.1.a	-19.6215	0.791123	-26.8636	-13.3343
	NAD+ + 489 <==> NADH + H+ + Arene diol	1.3.1.a	1.48	1.12677	-7.53951	10.4995
	NAD+ + Arene diol <==> NADH + H+ + Catechol	1.3.1.a	-9.34	2.05697	-18.3595	-0.320488
249	H+ + 1,2,4-Trichlorobenzene + (2) electron <==> Chloride + 1,2-Dichlorobenzene	1.97.1.a	-16.49	1.13852	-52.3314	-34.2924
	NADH + H+ + 1,2-Dichlorobenzene <==> NAD+ + 5,6-Dichloro-1,3-cyclohexadiene	1.3.-1.a	3.7	2.52655	-5.31951	12.7195
	Water + 5,6-Dichloro-1,3-cyclohexadiene <==> H+ + Chloride + 176	3.8.1.a	-21.5415	0.867532	-28.7836	-15.2543
	NAD+ + 176 <==> NADH + H+ + 2-Chlorophenol	1.3.1.a	-6.52	2.18385	-15.5395	2.49951
	NADH + H+ + 2-Chlorophenol <==> NAD+ + 178	1.3.-1.a	12.5	1.78748	3.48049	21.5195
	NADH + H+ + 178 <==> NAD+ + 352	1.3.-1.a	-7.46	1.58698	-16.4795	1.55951
	Water + 352 <==> H+ + Chloride + 489	3.8.1.a	-19.6215	0.791123	-26.8636	-13.3343
	NAD+ + 489 <==> NADH + H+ + 377	1.3.1.a	4.64	1.40727	-4.37951	13.6595
	NAD+ + 377 <==> NADH + H+ + Catechol	1.3.1.a	-12.5	1.78748	-21.5195	-3.48049
250	H+ + 1,2,4-Trichlorobenzene + (2) electron <==> Chloride + 1,2-Dichlorobenzene	1.97.1.a	-16.49	1.13852	-52.3314	-34.2924
	NADH + H+ + 1,2-Dichlorobenzene <==> NAD+ + 5,6-Dichloro-1,3-cyclohexadiene	1.3.-1.a	3.7	2.52655	-5.31951	12.7195
	Water + 5,6-Dichloro-1,3-cyclohexadiene <==> H+ + Chloride + 176	3.8.1.a	-21.5415	0.867532	-28.7836	-15.2543
	NAD+ + 176 <==> NADH + H+ + 2-Chlorophenol	1.3.1.a	-6.52	2.18385	-15.5395	2.49951
	NADH + H+ + 2-Chlorophenol <==> NAD+ + 178	1.3.-1.a	12.5	1.78748	3.48049	21.5195
	NADH + H+ + 178 <==> NAD+ + 353	1.3.-1.a	-1.48	1.12677	-10.4995	7.53951
	NAD+ + 353 <==> NADH + H+ + 177	1.3.1.a	1.48	1.12677	-7.53951	10.4995
	Water + 177 <==> H+ + Chloride + 377	3.8.1.a	-22.4415	0.666303	-29.6836	-16.1543
	NAD+ + 377 <==> NADH + H+ + Catechol	1.3.1.a	-12.5	1.78748	-21.5195	-3.48049
251	H+ + 1,2,4-Trichlorobenzene + (2) electron <==> Chloride + 1,2-Dichlorobenzene	1.97.1.a	-16.49	1.13852	-52.3314	-34.2924
	NADH + H+ + 1,2-Dichlorobenzene <==> NAD+ + 5,6-Dichloro-1,3-cyclohexadiene	1.3.-1.a	3.7	2.52655	-5.31951	12.7195
	Water + 5,6-Dichloro-1,3-cyclohexadiene <==> H+ + Chloride + 176	3.8.1.a	-21.5415	0.867532	-28.7836	-15.2543
	NAD+ + 176 <==> NADH + H+ + 2-Chlorophenol	1.3.1.a	-6.52	2.18385	-15.5395	2.49951
	NADH + H+ + 2-Chlorophenol <==> NAD+ + 178	1.3.-1.a	12.5	1.78748	3.48049	21.5195
	NADH + H+ + 178 <==> NAD+ + 353	1.3.-1.a	-1.48	1.12677	-10.4995	7.53951
	Water + 353 <==> H+ + Chloride + 574	3.8.1.a	-22.4415	0.666303	-29.6836	-16.1543
	NAD+ + 574 <==> NADH + H+ + 377	1.3.1.a	1.48	1.12677	-7.53951	10.4995
	NAD+ + 377 <==> NADH + H+ + Catechol	1.3.1.a	-12.5	1.78748	-21.5195	-3.48049
252	H+ + 1,2,4-Trichlorobenzene + (2) electron <==> Chloride + 1,2-Dichlorobenzene	1.97.1.a	-16.49	1.13852	-52.3314	-34.2924
	NADH + H+ + 1,2-Dichlorobenzene <==> NAD+ + 5,6-Dichloro-1,3-cyclohexadiene	1.3.-1.a	3.7	2.52655	-5.31951	12.7195
	Water + 5,6-Dichloro-1,3-cyclohexadiene <==> H+ + Chloride + 176	3.8.1.a	-21.5415	0.867532	-28.7836	-15.2543
	NAD+ + 176 <==> NADH + H+ + 2-Chlorophenol	1.3.1.a	-6.52	2.18385	-15.5395	2.49951
	NADH + H+ + 2-Chlorophenol <==> NAD+ + 178	1.3.-1.a	12.5	1.78748	3.48049	21.5195
	Water + 178 <==> H+ + Chloride + 377	3.8.1.a	-22.4415	0.666303	-29.6836	-16.1543
	NADH + H+ + 377 <==> NAD+ + 489	1.3.-1.a	-4.64	1.40727	-13.6595	4.37951
	NAD+ + 489 <==> NADH + H+ + Arene diol	1.3.1.a	1.48	1.12677	-7.53951	10.4995
	NAD+ + Arene diol <==> NADH + H+ + Catechol	1.3.1.a	-9.34	2.05697	-18.3595	-0.320488
253	H+ + 1,2,4-Trichlorobenzene + (2) electron <==> Chloride + 1,2-Dichlorobenzene	1.97.1.a	-16.49	1.13852	-52.3314	-34.2924
	NADH + H+ + 1,2-Dichlorobenzene <==> NAD+ + 5,6-Dichloro-1,3-cyclohexadiene	1.3.-1.a	3.7	2.52655	-5.31951	12.7195
	Water + 5,6-Dichloro-1,3-cyclohexadiene <==> H+ + Chloride + 176	3.8.1.a	-21.5415	0.867532	-28.7836	-15.2543
	NADH + H+ + 176 <==> NAD+ + 351	1.3.-1.a	-1.48	1.12677	-10.4995	7.53951
	NAD+ + 351 <==> NADH + H+ + 177	1.3.1.a	7.46	1.58698	-1.55951	16.4795
	NAD+ + 177 <==> NADH + H+ + 2-Chlorophenol	1.3.1.a	-12.5	1.78748	-21.5195	-3.48049
	NADH + H+ + 2-Chlorophenol <==> NAD+ + 178	1.3.-1.a	12.5	1.78748	3.48049	21.5195
	Water + 178 <==> H+ + Chloride + 377	3.8.1.a	-22.4415	0.666303	-29.6836	-16.1543
	NAD+ + 377 <==> NADH + H+ + Catechol	1.3.1.a	-12.5	1.78748	-21.5195	-3.48049
254	H+ + 1,2,4-Trichlorobenzene + (2) electron <==> Chloride + 1,2-Dichlorobenzene	1.97.1.a	-16.49	1.13852	-52.3314	-34.2924
	NADH + H+ + 1,2-Dichlorobenzene <==> NAD+ + 5,6-Dichloro-1,3-cyclohexadiene	1.3.-1.a	3.7	2.52655	-5.31951	12.7195
	Water + 5,6-Dichloro-1,3-cyclohexadiene <==> H+ + Chloride + 176	3.8.1.a	-21.5415	0.867532	-28.7836	-15.2543
	NADH + H+ + 176 <==> NAD+ + 351	1.3.-1.a	-1.48	1.12677	-10.4995	7.53951
	NAD+ + 351 <==> NADH + H+ + 177	1.3.1.a	7.46	1.58698	-1.55951	16.4795
	NADH + H+ + 177 <==> NAD+ + 353	1.3.-1.a	-1.48	1.12677	-10.4995	7.53951
	NAD+ + 353 <==> NADH + H+ + 178	1.3.1.a	1.48	1.12677	-7.53951	10.4995
	NAD+ + 178 <==> NADH + H+ + 2-Chlorophenol	1.3.1.a	-12.5	1.78748	-21.5195	-3.48049
	Water + 2-Chlorophenol <==> H+ + Chloride + Catechol	3.8.1.a	-22.4415	0.666303	-29.6836	-16.1543
255	H+ + 1,2,4-Trichlorobenzene + (2) electron <==> Chloride + 1,2-Dichlorobenzene	1.97.1.a	-16.49	1.13852	-52.3314	-34.2924
	NADH + H+ + 1,2-Dichlorobenzene <==> NAD+ + 5,6-Dichloro-1,3-cyclohexadiene	1.3.-1.a	3.7	2.52655	-5.31951	12.7195
	Water + 5,6-Dichloro-1,3-cyclohexadiene <==> H+ + Chloride + 176	3.8.1.a	-21.5415	0.867532	-28.7836	-15.2543
	NADH + H+ + 176 <==> NAD+ + 351	1.3.-1.a	-1.48	1.12677	-10.4995	7.53951
	NAD+ + 351 <==> NADH + H+ + 177	1.3.1.a	7.46	1.58698	-1.55951	16.4795
	NADH + H+ + 177 <==> NAD+ + 353	1.3.-1.a	-1.48	1.12677	-10.4995	7.53951
	NAD+ + 353 <==> NADH + H+ + 178	1.3.1.a	1.48	1.12677	-7.53951	10.4995
	Water + 178 <==> H+ + Chloride + 377	3.8.1.a	-22.4415	0.666303	-29.6836	-16.1543
	NAD+ + 377 <==> NADH + H+ + Catechol	1.3.1.a	-12.5	1.78748	-21.5195	-3.48049
256	H+ + 1,2,4-Trichlorobenzene + (2) electron <==> Chloride + 1,2-Dichlorobenzene	1.97.1.a	-16.49	1.13852	-52.3314	-34.2924
	NADH + H+ + 1,2-Dichlorobenzene <==> NAD+ + 5,6-Dichloro-1,3-cyclohexadiene	1.3.-1.a	3.7	2.52655	-5.31951	12.7195
	Water + 5,6-Dichloro-1,3-cyclohexadiene <==> H+ + Chloride + 176	3.8.1.a	-21.5415	0.867532	-28.7836	-15.2543
	NADH + H+ + 176 <==> NAD+ + 351	1.3.-1.a	-1.48	1.12677	-10.4995	7.53951
	NAD+ + 351 <==> NADH + H+ + 177	1.3.1.a	7.46	1.58698	-1.55951	16.4795
	NADH + H+ + 177 <==> NAD+ + 353	1.3.-1.a	-1.48	1.12677	-10.4995	7.53951
	Water + 353 <==> H+ + Chloride + 574	3.8.1.a	-22.4415	0.666303	-29.6836	-16.1543
	NAD+ + 574 <==> NADH + H+ + 377	1.3.1.a	1.48	1.12677	-7.53951	10.4995
	NAD+ + 377 <==> NADH + H+ + Catechol	1.3.1.a	-12.5	1.78748	-21.5195	-3.48049
257	H+ + 1,2,4-Trichlorobenzene + (2) electron <==> Chloride + 1,2-Dichlorobenzene	1.97.1.a	-16.49	1.13852	-52.3314	-34.2924
	NADH + H+ + 1,2-Dichlorobenzene <==> NAD+ + 5,6-Dichloro-1,3-cyclohexadiene	1.3.-1.a	3.7	2.52655	-5.31951	12.7195
	Water + 5,6-Dichloro-1,3-cyclohexadiene <==> H+ + Chloride + 176	3.8.1.a	-21.5415	0.867532	-28.7836	-15.2543
	NADH + H+ + 176 <==> NAD+ + 351	1.3.-1.a	-1.48	1.12677	-10.4995	7.53951
	NAD+ + 351 <==> NADH + H+ + 177	1.3.1.a	7.46	1.58698	-1.55951	16.4795
	Water + 177 <==> H+ + Chloride + 377	3.8.1.a	-22.4415	0.666303	-29.6836	-16.1543
	NADH + H+ + 377 <==> NAD+ + 489	1.3.-1.a	-4.64	1.40727	-13.6595	4.37951
	NAD+ + 489 <==> NADH + H+ + Arene diol	1.3.1.a	1.48	1.12677	-7.53951	10.4995
	NAD+ + Arene diol <==> NADH + H+ + Catechol	1.3.1.a	-9.34	2.05697	-18.3595	-0.320488
258	H+ + 1,2,4-Trichlorobenzene + (2) electron <==> Chloride + 1,2-Dichlorobenzene	1.97.1.a	-16.49	1.13852	-52.3314	-34.2924
	NADH + H+ + 1,2-Dichlorobenzene <==> NAD+ + 5,6-Dichloro-1,3-cyclohexadiene	1.3.-1.a	3.7	2.52655	-5.31951	12.7195
	Water + 5,6-Dichloro-1,3-cyclohexadiene <==> H+ + Chloride + 176	3.8.1.a	-21.5415	0.867532	-28.7836	-15.2543
	NADH + H+ + 176 <==> NAD+ + 352	1.3.-1.a	-1.48	1.12677	-10.4995	7.53951
	NAD+ + 352 <==> NADH + H+ + 178	1.3.1.a	7.46	1.58698	-1.55951	16.4795
	NAD+ + 178 <==> NADH + H+ + 2-Chlorophenol	1.3.1.a	-12.5	1.78748	-21.5195	-3.48049
	NADH + H+ + 2-Chlorophenol <==> NAD+ + 177	1.3.-1.a	12.5	1.78748	3.48049	21.5195
	Water + 177 <==> H+ + Chloride + 377	3.8.1.a	-22.4415	0.666303	-29.6836	-16.1543
	NAD+ + 377 <==> NADH + H+ + Catechol	1.3.1.a	-12.5	1.78748	-21.5195	-3.48049
259	H+ + 1,2,4-Trichlorobenzene + (2) electron <==> Chloride + 1,2-Dichlorobenzene	1.97.1.a	-16.49	1.13852	-52.3314	-34.2924
	NADH + H+ + 1,2-Dichlorobenzene <==> NAD+ + 5,6-Dichloro-1,3-cyclohexadiene	1.3.-1.a	3.7	2.52655	-5.31951	12.7195
	Water + 5,6-Dichloro-1,3-cyclohexadiene <==> H+ + Chloride + 176	3.8.1.a	-21.5415	0.867532	-28.7836	-15.2543
	NADH + H+ + 176 <==> NAD+ + 352	1.3.-1.a	-1.48	1.12677	-10.4995	7.53951
	NAD+ + 352 <==> NADH + H+ + 178	1.3.1.a	7.46	1.58698	-1.55951	16.4795
	NADH + H+ + 178 <==> NAD+ + 353	1.3.-1.a	-1.48	1.12677	-10.4995	7.53951
	NAD+ + 353 <==> NADH + H+ + 177	1.3.1.a	1.48	1.12677	-7.53951	10.4995
	NAD+ + 177 <==> NADH + H+ + 2-Chlorophenol	1.3.1.a	-12.5	1.78748	-21.5195	-3.48049
	Water + 2-Chlorophenol <==> H+ + Chloride + Catechol	3.8.1.a	-22.4415	0.666303	-29.6836	-16.1543
260	H+ + 1,2,4-Trichlorobenzene + (2) electron <==> Chloride + 1,2-Dichlorobenzene	1.97.1.a	-16.49	1.13852	-52.3314	-34.2924
	NADH + H+ + 1,2-Dichlorobenzene <==> NAD+ + 5,6-Dichloro-1,3-cyclohexadiene	1.3.-1.a	3.7	2.52655	-5.31951	12.7195
	Water + 5,6-Dichloro-1,3-cyclohexadiene <==> H+ + Chloride + 176	3.8.1.a	-21.5415	0.867532	-28.7836	-15.2543
	NADH + H+ + 176 <==> NAD+ + 352	1.3.-1.a	-1.48	1.12677	-10.4995	7.53951
	NAD+ + 352 <==> NADH + H+ + 178	1.3.1.a	7.46	1.58698	-1.55951	16.4795
	NADH + H+ + 178 <==> NAD+ + 353	1.3.-1.a	-1.48	1.12677	-10.4995	7.53951
	NAD+ + 353 <==> NADH + H+ + 177	1.3.1.a	1.48	1.12677	-7.53951	10.4995
	Water + 177 <==> H+ + Chloride + 377	3.8.1.a	-22.4415	0.666303	-29.6836	-16.1543
	NAD+ + 377 <==> NADH + H+ + Catechol	1.3.1.a	-12.5	1.78748	-21.5195	-3.48049
261	H+ + 1,2,4-Trichlorobenzene + (2) electron <==> Chloride + 1,2-Dichlorobenzene	1.97.1.a	-16.49	1.13852	-52.3314	-34.2924
	NADH + H+ + 1,2-Dichlorobenzene <==> NAD+ + 5,6-Dichloro-1,3-cyclohexadiene	1.3.-1.a	3.7	2.52655	-5.31951	12.7195
	Water + 5,6-Dichloro-1,3-cyclohexadiene <==> H+ + Chloride + 176	3.8.1.a	-21.5415	0.867532	-28.7836	-15.2543
	NADH + H+ + 176 <==> NAD+ + 352	1.3.-1.a	-1.48	1.12677	-10.4995	7.53951
	NAD+ + 352 <==> NADH + H+ + 178	1.3.1.a	7.46	1.58698	-1.55951	16.4795
	NADH + H+ + 178 <==> NAD+ + 353	1.3.-1.a	-1.48	1.12677	-10.4995	7.53951
	Water + 353 <==> H+ + Chloride + 574	3.8.1.a	-22.4415	0.666303	-29.6836	-16.1543
	NAD+ + 574 <==> NADH + H+ + 377	1.3.1.a	1.48	1.12677	-7.53951	10.4995
	NAD+ + 377 <==> NADH + H+ + Catechol	1.3.1.a	-12.5	1.78748	-21.5195	-3.48049
262	H+ + 1,2,4-Trichlorobenzene + (2) electron <==> Chloride + 1,2-Dichlorobenzene	1.97.1.a	-16.49	1.13852	-52.3314	-34.2924
	NADH + H+ + 1,2-Dichlorobenzene <==> NAD+ + 5,6-Dichloro-1,3-cyclohexadiene	1.3.-1.a	3.7	2.52655	-5.31951	12.7195
	Water + 5,6-Dichloro-1,3-cyclohexadiene <==> H+ + Chloride + 176	3.8.1.a	-21.5415	0.867532	-28.7836	-15.2543
	NADH + H+ + 176 <==> NAD+ + 352	1.3.-1.a	-1.48	1.12677	-10.4995	7.53951
	NAD+ + 352 <==> NADH + H+ + 178	1.3.1.a	7.46	1.58698	-1.55951	16.4795
	Water + 178 <==> H+ + Chloride + 377	3.8.1.a	-22.4415	0.666303	-29.6836	-16.1543
	NADH + H+ + 377 <==> NAD+ + 489	1.3.-1.a	-4.64	1.40727	-13.6595	4.37951
	NAD+ + 489 <==> NADH + H+ + Arene diol	1.3.1.a	1.48	1.12677	-7.53951	10.4995
	NAD+ + Arene diol <==> NADH + H+ + Catechol	1.3.1.a	-9.34	2.05697	-18.3595	-0.320488
263	H+ + 1,2,4-Trichlorobenzene + (2) electron <==> Chloride + 1,2-Dichlorobenzene	1.97.1.a	-16.49	1.13852	-52.3314	-34.2924
	NADH + H+ + 1,2-Dichlorobenzene <==> NAD+ + 50	1.3.-1.a	12.5	1.78748	3.48049	21.5195
	NADH + H+ + 50 <==> NAD+ + 151	1.3.-1.a	-10.28	2.03292	-19.2995	-1.26049
	NAD+ + 151 <==> NADH + H+ + 5,6-Dichloro-1,3-cyclohexadiene	1.3.1.a	1.48	1.12677	-7.53951	10.4995
	Water + 5,6-Dichloro-1,3-cyclohexadiene <==> H+ + Chloride + 176	3.8.1.a	-21.5415	0.867532	-28.7836	-15.2543
	NAD+ + 176 <==> NADH + H+ + 2-Chlorophenol	1.3.1.a	-6.52	2.18385	-15.5395	2.49951
	NADH + H+ + 2-Chlorophenol <==> NAD+ + 177	1.3.-1.a	12.5	1.78748	3.48049	21.5195
	Water + 177 <==> H+ + Chloride + 377	3.8.1.a	-22.4415	0.666303	-29.6836	-16.1543
	NAD+ + 377 <==> NADH + H+ + Catechol	1.3.1.a	-12.5	1.78748	-21.5195	-3.48049
264	H+ + 1,2,4-Trichlorobenzene + (2) electron <==> Chloride + 1,2-Dichlorobenzene	1.97.1.a	-16.49	1.13852	-52.3314	-34.2924
	NADH + H+ + 1,2-Dichlorobenzene <==> NAD+ + 50	1.3.-1.a	12.5	1.78748	3.48049	21.5195
	NADH + H+ + 50 <==> NAD+ + 151	1.3.-1.a	-10.28	2.03292	-19.2995	-1.26049
	NAD+ + 151 <==> NADH + H+ + 5,6-Dichloro-1,3-cyclohexadiene	1.3.1.a	1.48	1.12677	-7.53951	10.4995
	Water + 5,6-Dichloro-1,3-cyclohexadiene <==> H+ + Chloride + 176	3.8.1.a	-21.5415	0.867532	-28.7836	-15.2543
	NAD+ + 176 <==> NADH + H+ + 2-Chlorophenol	1.3.1.a	-6.52	2.18385	-15.5395	2.49951
	NADH + H+ + 2-Chlorophenol <==> NAD+ + 178	1.3.-1.a	12.5	1.78748	3.48049	21.5195
	Water + 178 <==> H+ + Chloride + 377	3.8.1.a	-22.4415	0.666303	-29.6836	-16.1543
	NAD+ + 377 <==> NADH + H+ + Catechol	1.3.1.a	-12.5	1.78748	-21.5195	-3.48049
265	H+ + 1,2,4-Trichlorobenzene + (2) electron <==> Chloride + 1,2-Dichlorobenzene	1.97.1.a	-16.49	1.13852	-52.3314	-34.2924
	NADH + H+ + 1,2-Dichlorobenzene <==> NAD+ + 50	1.3.-1.a	12.5	1.78748	3.48049	21.5195
	NADH + H+ + 50 <==> NAD+ + 151	1.3.-1.a	-10.28	2.03292	-19.2995	-1.26049
	NAD+ + 151 <==> NADH + H+ + 5,6-Dichloro-1,3-cyclohexadiene	1.3.1.a	1.48	1.12677	-7.53951	10.4995
	Water + 5,6-Dichloro-1,3-cyclohexadiene <==> H+ + Chloride + 176	3.8.1.a	-21.5415	0.867532	-28.7836	-15.2543
	NADH + H+ + 176 <==> NAD+ + 351	1.3.-1.a	-1.48	1.12677	-10.4995	7.53951
	NAD+ + 351 <==> NADH + H+ + 177	1.3.1.a	7.46	1.58698	-1.55951	16.4795
	NAD+ + 177 <==> NADH + H+ + 2-Chlorophenol	1.3.1.a	-12.5	1.78748	-21.5195	-3.48049
	Water + 2-Chlorophenol <==> H+ + Chloride + Catechol	3.8.1.a	-22.4415	0.666303	-29.6836	-16.1543
266	H+ + 1,2,4-Trichlorobenzene + (2) electron <==> Chloride + 1,2-Dichlorobenzene	1.97.1.a	-16.49	1.13852	-52.3314	-34.2924
	NADH + H+ + 1,2-Dichlorobenzene <==> NAD+ + 50	1.3.-1.a	12.5	1.78748	3.48049	21.5195
	NADH + H+ + 50 <==> NAD+ + 151	1.3.-1.a	-10.28	2.03292	-19.2995	-1.26049
	NAD+ + 151 <==> NADH + H+ + 5,6-Dichloro-1,3-cyclohexadiene	1.3.1.a	1.48	1.12677	-7.53951	10.4995
	Water + 5,6-Dichloro-1,3-cyclohexadiene <==> H+ + Chloride + 176	3.8.1.a	-21.5415	0.867532	-28.7836	-15.2543
	NADH + H+ + 176 <==> NAD+ + 351	1.3.-1.a	-1.48	1.12677	-10.4995	7.53951
	NAD+ + 351 <==> NADH + H+ + 177	1.3.1.a	7.46	1.58698	-1.55951	16.4795
	Water + 177 <==> H+ + Chloride + 377	3.8.1.a	-22.4415	0.666303	-29.6836	-16.1543
	NAD+ + 377 <==> NADH + H+ + Catechol	1.3.1.a	-12.5	1.78748	-21.5195	-3.48049
267	H+ + 1,2,4-Trichlorobenzene + (2) electron <==> Chloride + 1,2-Dichlorobenzene	1.97.1.a	-16.49	1.13852	-52.3314	-34.2924
	NADH + H+ + 1,2-Dichlorobenzene <==> NAD+ + 50	1.3.-1.a	12.5	1.78748	3.48049	21.5195
	NADH + H+ + 50 <==> NAD+ + 151	1.3.-1.a	-10.28	2.03292	-19.2995	-1.26049
	NAD+ + 151 <==> NADH + H+ + 5,6-Dichloro-1,3-cyclohexadiene	1.3.1.a	1.48	1.12677	-7.53951	10.4995
	Water + 5,6-Dichloro-1,3-cyclohexadiene <==> H+ + Chloride + 176	3.8.1.a	-21.5415	0.867532	-28.7836	-15.2543
	NADH + H+ + 176 <==> NAD+ + 351	1.3.-1.a	-1.48	1.12677	-10.4995	7.53951
	Water + 351 <==> H+ + Chloride + 489	3.8.1.a	-19.6215	0.791123	-26.8636	-13.3343
	NAD+ + 489 <==> NADH + H+ + Arene diol	1.3.1.a	1.48	1.12677	-7.53951	10.4995
	NAD+ + Arene diol <==> NADH + H+ + Catechol	1.3.1.a	-9.34	2.05697	-18.3595	-0.320488
268	H+ + 1,2,4-Trichlorobenzene + (2) electron <==> Chloride + 1,2-Dichlorobenzene	1.97.1.a	-16.49	1.13852	-52.3314	-34.2924
	NADH + H+ + 1,2-Dichlorobenzene <==> NAD+ + 50	1.3.-1.a	12.5	1.78748	3.48049	21.5195
	NADH + H+ + 50 <==> NAD+ + 151	1.3.-1.a	-10.28	2.03292	-19.2995	-1.26049
	NAD+ + 151 <==> NADH + H+ + 5,6-Dichloro-1,3-cyclohexadiene	1.3.1.a	1.48	1.12677	-7.53951	10.4995
	Water + 5,6-Dichloro-1,3-cyclohexadiene <==> H+ + Chloride + 176	3.8.1.a	-21.5415	0.867532	-28.7836	-15.2543
	NADH + H+ + 176 <==> NAD+ + 351	1.3.-1.a	-1.48	1.12677	-10.4995	7.53951
	Water + 351 <==> H+ + Chloride + 489	3.8.1.a	-19.6215	0.791123	-26.8636	-13.3343
	NAD+ + 489 <==> NADH + H+ + 377	1.3.1.a	4.64	1.40727	-4.37951	13.6595
	NAD+ + 377 <==> NADH + H+ + Catechol	1.3.1.a	-12.5	1.78748	-21.5195	-3.48049
269	H+ + 1,2,4-Trichlorobenzene + (2) electron <==> Chloride + 1,2-Dichlorobenzene	1.97.1.a	-16.49	1.13852	-52.3314	-34.2924
	NADH + H+ + 1,2-Dichlorobenzene <==> NAD+ + 50	1.3.-1.a	12.5	1.78748	3.48049	21.5195
	NADH + H+ + 50 <==> NAD+ + 151	1.3.-1.a	-10.28	2.03292	-19.2995	-1.26049
	NAD+ + 151 <==> NADH + H+ + 5,6-Dichloro-1,3-cyclohexadiene	1.3.1.a	1.48	1.12677	-7.53951	10.4995
	Water + 5,6-Dichloro-1,3-cyclohexadiene <==> H+ + Chloride + 176	3.8.1.a	-21.5415	0.867532	-28.7836	-15.2543
	NADH + H+ + 176 <==> NAD+ + 352	1.3.-1.a	-1.48	1.12677	-10.4995	7.53951
	NAD+ + 352 <==> NADH + H+ + 178	1.3.1.a	7.46	1.58698	-1.55951	16.4795
	NAD+ + 178 <==> NADH + H+ + 2-Chlorophenol	1.3.1.a	-12.5	1.78748	-21.5195	-3.48049
	Water + 2-Chlorophenol <==> H+ + Chloride + Catechol	3.8.1.a	-22.4415	0.666303	-29.6836	-16.1543
270	H+ + 1,2,4-Trichlorobenzene + (2) electron <==> Chloride + 1,2-Dichlorobenzene	1.97.1.a	-16.49	1.13852	-52.3314	-34.2924
	NADH + H+ + 1,2-Dichlorobenzene <==> NAD+ + 50	1.3.-1.a	12.5	1.78748	3.48049	21.5195
	NADH + H+ + 50 <==> NAD+ + 151	1.3.-1.a	-10.28	2.03292	-19.2995	-1.26049
	NAD+ + 151 <==> NADH + H+ + 5,6-Dichloro-1,3-cyclohexadiene	1.3.1.a	1.48	1.12677	-7.53951	10.4995
	Water + 5,6-Dichloro-1,3-cyclohexadiene <==> H+ + Chloride + 176	3.8.1.a	-21.5415	0.867532	-28.7836	-15.2543
	NADH + H+ + 176 <==> NAD+ + 352	1.3.-1.a	-1.48	1.12677	-10.4995	7.53951
	NAD+ + 352 <==> NADH + H+ + 178	1.3.1.a	7.46	1.58698	-1.55951	16.4795
	Water + 178 <==> H+ + Chloride + 377	3.8.1.a	-22.4415	0.666303	-29.6836	-16.1543
	NAD+ + 377 <==> NADH + H+ + Catechol	1.3.1.a	-12.5	1.78748	-21.5195	-3.48049
271	H+ + 1,2,4-Trichlorobenzene + (2) electron <==> Chloride + 1,2-Dichlorobenzene	1.97.1.a	-16.49	1.13852	-52.3314	-34.2924
	NADH + H+ + 1,2-Dichlorobenzene <==> NAD+ + 50	1.3.-1.a	12.5	1.78748	3.48049	21.5195
	NADH + H+ + 50 <==> NAD+ + 151	1.3.-1.a	-10.28	2.03292	-19.2995	-1.26049
	NAD+ + 151 <==> NADH + H+ + 5,6-Dichloro-1,3-cyclohexadiene	1.3.1.a	1.48	1.12677	-7.53951	10.4995
	Water + 5,6-Dichloro-1,3-cyclohexadiene <==> H+ + Chloride + 176	3.8.1.a	-21.5415	0.867532	-28.7836	-15.2543
	NADH + H+ + 176 <==> NAD+ + 352	1.3.-1.a	-1.48	1.12677	-10.4995	7.53951
	Water + 352 <==> H+ + Chloride + 489	3.8.1.a	-19.6215	0.791123	-26.8636	-13.3343
	NAD+ + 489 <==> NADH + H+ + Arene diol	1.3.1.a	1.48	1.12677	-7.53951	10.4995
	NAD+ + Arene diol <==> NADH + H+ + Catechol	1.3.1.a	-9.34	2.05697	-18.3595	-0.320488
272	H+ + 1,2,4-Trichlorobenzene + (2) electron <==> Chloride + 1,2-Dichlorobenzene	1.97.1.a	-16.49	1.13852	-52.3314	-34.2924
	NADH + H+ + 1,2-Dichlorobenzene <==> NAD+ + 50	1.3.-1.a	12.5	1.78748	3.48049	21.5195
	NADH + H+ + 50 <==> NAD+ + 151	1.3.-1.a	-10.28	2.03292	-19.2995	-1.26049
	NAD+ + 151 <==> NADH + H+ + 5,6-Dichloro-1,3-cyclohexadiene	1.3.1.a	1.48	1.12677	-7.53951	10.4995
	Water + 5,6-Dichloro-1,3-cyclohexadiene <==> H+ + Chloride + 176	3.8.1.a	-21.5415	0.867532	-28.7836	-15.2543
	NADH + H+ + 176 <==> NAD+ + 352	1.3.-1.a	-1.48	1.12677	-10.4995	7.53951
	Water + 352 <==> H+ + Chloride + 489	3.8.1.a	-19.6215	0.791123	-26.8636	-13.3343
	NAD+ + 489 <==> NADH + H+ + 377	1.3.1.a	4.64	1.40727	-4.37951	13.6595
	NAD+ + 377 <==> NADH + H+ + Catechol	1.3.1.a	-12.5	1.78748	-21.5195	-3.48049
273	H+ + 1,2,4-Trichlorobenzene + (2) electron <==> Chloride + 1,2-Dichlorobenzene	1.97.1.a	-16.49	1.13852	-52.3314	-34.2924
	NADH + H+ + 1,2-Dichlorobenzene <==> NAD+ + 50	1.3.-1.a	12.5	1.78748	3.48049	21.5195
	NADH + H+ + 50 <==> NAD+ + 151	1.3.-1.a	-10.28	2.03292	-19.2995	-1.26049
[truncated: 2,049 more rows]

## Sheet: Compounds
Compound name	Additional names	Filename	Formula (pH 7.2)	Charge (pH7.2)	Formation energy	Uncertainty in formation energy (one standard error)	CAS number
50		50.mol	C6H6Cl2	0	29.02	1.45816	84565-62-8
59		59.mol	C6H6OCl2	0	-17.14	1.34901	167970-68-5
62		62.mol	C6H6OCl2	0	-17.14	1.34901	167971-24-6
75		75.mol	C6H7O2Cl	0	-48.44	1.22779	374591-30-7
151		151.mol	C6H8Cl2	0	14.48	1.52996	61378-19-6
152		152.mol	C6H8Cl2	0	23.28	1.52951	145019-80-3
162		162.mol	C6H8OCl2	0	-22.88	1.09614	167970-68-5
165		165.mol	C6H8OCl2	0	-22.88	1.09614	167971-24-6
176		176.mol	C6H7OCl	0	-13	1.45315	163186-37-6
177		177.mol	C6H7OCl	0	-7.02	1.21702	157355-71-0
178		178.mol	C6H7OCl	0	-7.02	1.21702	3400-88-2
351		351.mol	C6H9OCl	0	-18.74	1.07235	163319-25-3
352		352.mol	C6H9OCl	0	-18.74	1.07235	151837-47-7
353		353.mol	C6H9OCl	0	-12.76	1.30165	822-87-7
377		377.mol	C6H8O2	0	-41.14	1.16218	10316-66-2
489		489.mol	C6H10O2	0	-50.04	0.915183	3413-45-4
574		574.mol	C6H10O2	0	-46.88	1.25053	915120-76-2
1,2,4-Trichlorobenzene	1,2,4-Trichlorobenzene|TrichlorobenzeneA|1,2,4-Trichlorobenzene|	7.mol	C6H3Cl3	0	15.42	1.67113	120-82-1
1,2-Dichlorobenzene	1,2-Dichlorobenzene|o-Dichlorobenzene|	14.mol	C6H4Cl2	0	20.78	1.24642	95-50-1
2,4-Dichlorophenol	2,4-Dichlorophenol|2,4-Dichlorophenol|	18.mol	C6H4OCl2	0	-20.62	1.33844	120-83-2
2,5-Dichlorophenol	2,5-Dichlorophenol|2,5-DCP|2,5-Dichlorophenol|	19.mol	C6H4OCl2	0	-20.62	1.33844	583-78-8
2-Chlorophenol	2-Chlorophenol|2-Chloro-1-hydroxybenzene|	68.mol	C6H5OCl	0	-15.26	0.953132	95-57-8
4-Chlorocatechol	4-Chlorocatechol|4-Chlorocatechol|	71.mol	C6H5O2Cl	0	-54.74	1.14227	2138-22-9
5,6-Dichloro-1,3-cyclohexadiene	5,6-Dichloro-1,3-cyclohexadiene|	49.mol	C6H6Cl2	0	20.22	1.81728	61378-19-6
Arene diol	Arene diol|cis-1,2-Dihydrobenzene-1,2-diol|cis-Benzeneglycol|cis-Cyclohexa-3,5-diene-1,2-diol|trans-1,2-Dihydrobenzene-1,2-diol|cis-Dihydrobenzenediol|	216.mol	C6H8O2	0	-44.3	1.34137	17793-95-2
Catechol	Catechol|1,2-Benzenediol|o-Benzenediol|1,2-Dihydroxybenzene|Brenzcatechin|Pyrocatechol|Benzenediol|Catechol|	195.mol	C6H6O2	0	-49.38	0.882045	120-80-9, 12385-08-9
