# Supplementary material for: In silico feasibility of novel biodegradation pathways for 1,2,4-trichlorobenzene
Source: BMC Syst Biol. 2010 Feb 2;4:7. doi: 10.1186/1752-0509-4-7 (PMC2830930; doi:10.1186/1752-0509-4-7)
Supplement: Additional file 4 — Exchange metabolites used in the analysis of P. putida metabolism. Excel spreadsheet containing external metabolites included in the model of P. putida metabolism. [file 1752-0509-4-7-S4.XLS]

## Sheet: exchange species
Metabolite	Metabolite abbreviation	Min exchange flux	Max exchange flux
2-Dehydro-3-deoxy-D-gluconate	2ddglcn	0	1000
2-Dehydro-D-gluconate	2dhglcn	0	1000
3,4-Dihydroxybenzoate	34dhbz	0	1000
3,4-Dihydroxy-trans-cinnamate	34dhcinm	0	1000
3-Oxoadipate	3oxoadp	0	1000
4-Aminobutanoate	4abut	0	1000
4-Hydroxybenzoate	4hbz	0	1000
trans-4-Hydroxycinnamate	acon-C	0	1000
Acetate	akg	0	1000
cis-Aconitate	ala-L	0	0
2-Oxoglutarate	arg-L	0	0
L-Alanine	asp-L	0	0
L-Arginine	biomass	0	1000
L-Aspartate	bz	0	1000
Benzoate	catechol	0	1000
Catechol	chloride	0	1000
Choline	chol	0	1000
Choline sulfate	chols	0	1000
Citrate	cit	0	1000
Carbon dioxide	co2	-100	1000
Cobalt	cobalt2	-100	1000
Coniferol	confrl	0	1000
L-Carnitine	crn	0	1000
L-Cysteine	cys-L	0	0
Decanoate (n-C10:0)	dca	0	1000
Dodecanoate (n-C12:0)	ddca	0	1000
ethanesulfonate	ethso3	0	1000
Iron	fe2	-100	1000
Ferulate	fer	0	1000
D-Fructose	fru	0	1000
Fumarate	fum	0	1000
Gallic acid	ga	0	1000
D-Glucose	glc-D	0	1000
D-Gluconate	glcn	0	1000
L-Glutamate	glu-L	0	1000
Glycine	gly	0	0
D-Glyceraldehyde	glyald	0	1000
Glycine betaine	glyb	0	1000
Glycerol	glyc	0	1000
Glycolate	glyclt	0	1000
Hydrogen ion	h	-100	1000
Hydrogen	h2	0	1000
Water	h2o	-100	1000
Bicarbonate	hco3	-100	1000
Hexadecanoate (n-C16:0)	hdca	0	1000
L-Histidine	his-L	0	0
Hexanoate (n-C6:0)	hxa	0	1000
Isocitrate	icit	0	1000
L-Isoleucine	ile-L	0	0
Isethionic acid	isetac	0	1000
D-lactate	lac-D	0	1000
L-Lactate	lac-L	0	1000
L-Leucine	leu-L	0	0
L-Lysine	lys-L	0	0
L-Malate	mal-L	0	1000
L-Methionine	met-L	0	0
methanesulfonate	mso3	0	1000
m-Xylene	m-xyl	0	1000
Sodium	na1	-100	1000
Nicotinate	nac	0	1000
Ammonia	nh4	-100	1000
Nickel	ni2	0	1000
Nitrite	no2	0	1000
Oxygen	o2	-18.5	0
Octanoate (n-C8:0)	octa	0	0
Ornithine	orn	0	1000
Phenylacetic acid	pac	0	1000
pentanesulfonate	pentso3	0	1000
L-Phenylalanine	phe-L	0	0
Phosphate	pi	-100	1000
Propionate	ppa	0	1000
L-Proline	pro-L	0	1000
Putrescine	ptrc	0	1000
p-Methyltoluene	p-xyl	0	1000
Quinate	quin-kt	0	1000
D-Ribose	rib-D	0	1000
L-Serine	ser-L	0	0
Sulfate	so4	-100	1000
Spermidine	spmd	0	1000
Succinate	succ	0	1000
Taurine	taur	0	1000
1,2,4-Trichlorobenzene	1,2,4-TCB	-10	0
L-Threonine	thr-L	0	0
Toluene	tsul	0	1000
Thiosulfate	tol	0	0
Tetradecanoate (n-C14:0)	ttdca	0	1000
L-Tyrosine	tyr-L	0	0
L-Valine	val-L	0	0
Vanillin	vanln	0	1000
Vanillate	vanlt	0	1000
